# Supplementary material for: Time-resolved proteomic profiling of Cupriavidus metallidurans CH34 in the copper-induced viable-but-nonculturable state
Source: Metallomics. 2025 Feb 17;17(3):mfaf007. doi: 10.1093/mtomcs/mfaf007 (PMC11886801; doi:10.1093/mtomcs/mfaf007)
Supplement: mfaf007_Supplemental_Files [file mfaf007_supplemental_files.zip]

Archive with 2 entries (2 files):
- Suppl_data_Supplementary_Figures.docx
- Suppl_data_Supplementary_Tables.xlsx
