# Supplementary material for: Time-resolved proteomic profiling of Cupriavidus metallidurans CH34 in the copper-induced viable-but-nonculturable state
Source: Metallomics. 2025 Feb 17;17(3):mfaf007. doi: 10.1093/mtomcs/mfaf007 (PMC11886801; doi:10.1093/mtomcs/mfaf007)
Supplement: mfaf007_Supplemental_Files [file mfaf007_supplemental_files.zip › Suppl_data_Supplementary_Tables.xlsx]

## Sheet: Supplementary Table S1
Supplementary Table S1: Composition of bottled mineral water as indicated by the producer.
		ORDAL	EVIAN
pH		7.6	7.2
dry residue	mg/L	481	345
Calcium	mM	3.72	2
Magnesium	mM	0.39	1.07
Potassium	mM	0.18	0.03
Sodium	mM	0.83	0.28
Nitrates	mM	0.03	0.06
Bicarbonates	mM	5.74	5.9
Sulfates	mM	1.06	0.16
Chlorides	mM	1.07	0.28

## Sheet: Supplementary Table S2
Supplementary Table S2: Detected proteins with corresponding UniProtIDs and locus information. Cu(h)_n = Cu-treated sample at hour h, replicate n; values are normalized Log2-transformed intensities. C(h)_n = Control sample at hour h, replicate n; values are normalized Log2-transformed intensities. logFC = Log2-fold change Cu-treated vs Control. p.mod = modified p value. q.mod = modified q value. …
UniProtIDs	Gene	Label	Replicon	Product	Cu1_1	Cu1_2	Cu1_3	C1_1	C1_2	C1_3	logFC_1	p.mod_1	q.mod_1	expression_1	Cu2_1	Cu2_2	Cu2_3	C2_1	C2_2	C2_3	logFC_2	p.mod_2	q.mod_2	expression_2	Cu3_1	Cu3_2	Cu3_3	C3_1	C3_2	C3_3	logFC_3	p.mod_3	q.mod_3	expression_3	Cu4_1	Cu4_2	Cu4_3	C4_1	C4_2	C4_3	logFC_4	p.mod_4	q.mod_4	expression_4	Cu5_1	Cu5_2	Cu5_3	C5_1	C5_2
Q1LSI9	dnaA	Rmet_0001	NC_007973	chromosomal replication initiator protein DnaA	-2.29246	-2.55947	-2.26986	-1.67146	-4.06153	-5.00977	1.20699	0.19965	0.113072	-	-2.09416	-1.35571	-1.80731	-3.20953	-2.80959	-1.56959	0.777173	0.145326	0.121335	-	-3.12228	-1.5892	-1.76413	-1.85376	-3.46201	-3.06488	0.635019	0.317825	0.180476	-	-1.95653	-1.86225	-1.2746	-3.72941	-1.72326	-3.3519	1.23707	0.0688447	0.0615815	-	-2.1403	-2.47714	-2.15948	-1.85444	-2.42976
Q1LSI8	dnaN	Rmet_0002	NC_007973	DNA polymerase III, beta subunit	3.36279	3.35818	3.38268	3.19516	3.11295	3.22675	0.189593	0.157929	0.0942482	-	3.36397	3.38302	3.36059	3.23304	3.36714	3.23602	0.0904611	0.468208	0.269707	-	3.51181	3.41984	3.3671	3.22296	3.25313	3.18841	0.211417	0.153324	0.109112	-	3.29186	3.42086	3.43491	3.23038	3.21782	3.26314	0.145429	0.250365	0.156737	-	2.92768	3.02605	2.93975	3.11702	2.89974
Q1LSI7	gyrB	Rmet_0003	NC_007973	DNA gyrase, subunit B	2.95251	3.28569	3.37459	2.99332	2.98447	3.12256	0.170816	0.327746	0.162946	-	3.04993	3.32877	3.16309	3.10979	3.03605	3.0873	0.102884	0.462087	0.267078	-	3.04821	3.35976	3.10108	3.03265	3.24816	3.07471	0.0511772	0.75507	0.318845	-	3.01563	3.13166	3.03109	2.93769	3.13403	3.26479	-0.0527084	0.712928	0.337285	-	2.91682	3.15275	3.00306	3.2375	3.22906
Q1LSI6		Rmet_0004	NC_007973	conserved hypothetical protein	-4.68339	-3.9839	-4.19157	-3.48176	-2.30182	-2.60624	-1.48968	0.00635447	0.0106383	down	-2.74296	-4.26472	-2.99273	-2.02021	-2.18008	-3.04235	-0.919253	0.109266	0.100398	-	-2.85945	-2.75833	-2.91651	-2.07616	-2.29069	-2.03236	-0.711697	0.00292275	0.0129196	down	-2.83342	0.0711934	-2.65784	-2.56043	-2.57745	-2.18958	0.635793	0.457557	0.245841	-	-4.12482	-4.27998	-4.1048	-4.42951	-4.3935
Q1LSI5		Rmet_0005	NC_007973	Putative metal-dependent amidohydrolase (TAT secreted)	0.277528	0.418731	0.660741	-1.29865	-0.66224	0.0972709	1.07354	0.0268592	0.0257701	up	-0.413391	0.218776	-0.195394	-0.375255	-1.07123	-0.598267	0.551581	0.0759091	0.0796145	-	-0.0773032	-0.192601	-0.241517	-0.582836	-0.421513	-0.417	0.303309	0.0703342	0.0658143	-	0.361299	0.597591	0.251629	-0.568549	-0.559765	-0.20536	0.848064	0.00272971	0.00709076	up	-0.567603	-0.724095	-0.0383986	-1.10601	1.42915
Q1LSH4		Rmet_0016	NC_007973	conserved hypothetical protein	0.640223	-0.407281	-1.23279	1.04988	0.590582	1.16216	-1.26749	0.0411756	0.0347658	down	-0.890221	0.561744	0.52147	1.00043	0.817825	1.09415	-0.906471	0.0750662	0.0789104	-	-0.566443	0.0830048	0.471594	1.20467	0.571942	0.961698	-0.916716	0.0292649	0.0380787	down	0.65441	0.597052	-0.133801	1.00642	1.12878	0.660489	-0.559342	0.080693	0.0689506	-	0.376053	0.448459	0.179117	0.178844	0.317567
Q1LSH2		Rmet_0018	NC_007973	glutathione peroxidase	0.0523266	0.646673	0.724285	-0.262808	-0.143267	0.244671	0.528229	0.0756774	0.0543815	-	-0.225918	-0.0227899	0.0595454	-0.0781258	-0.514123	0.125754	0.0924439	0.667939	0.335126	-	-0.485896	0.321204	-0.364754	0.322953	0.255929	-0.448207	-0.220041	0.514354	0.250049	-	0.0670178	0.0232143	0.485698	0.0575185	-0.336474	0.16467	0.230072	0.309648	0.184034	-	-0.265058	-0.0662765	0.483071	-0.0156382	0.0938586
Q1LSH1		Rmet_0019	NC_007973	putative beta-lactamase-like	-2.39775	-5.30543	-3.74159	-1.31665	-1.00046	-0.685477	-2.81407	0.00846044	0.0124157	down
Q1LSH0		Rmet_0020	NC_007973	Fumarylacetoacetate hydrolase family protein	2.79932	2.92953	2.96955	2.22117	2.54067	2.28788	0.54956	0.00975822	0.0131661	-	2.7113	2.934	2.76153	2.37119	2.32612	2.4281	0.427138	0.015736	0.0308474	-	2.6576	2.96607	2.89927	2.27221	2.38869	2.46604	0.465326	0.0235686	0.0336805	-	2.55565	2.90109	2.91892	2.44384	2.50473	2.6743	0.250932	0.161535	0.114272	-	2.72534	2.89464	2.46573	2.6133	2.50887
Q1LSG6		Rmet_0024	NC_007973	Carboxypeptidase G2 precursor (CPDG2)	2.2003	2.18111	2.13032	1.76624	1.64329	1.68477	0.472478	0.00770831	0.0117317	-	2.32495	2.13874	1.97252	1.69796	1.68646	1.55353	0.49942	0.0143832	0.0287565	-	2.32413	2.28737	1.91037	1.77842	1.61246	1.82562	0.43512	0.0471102	0.0509787	-	2.17912	2.06876	2.15634	1.66692	1.73394	1.44862	0.518249	0.0083314	0.0135732	-	1.41235	1.36345	1.1754	1.12415	1.05785
Q1LSG4	bug	Rmet_0026	NC_007973	Extra-cytoplasmic Solute Receptor	0.235519	0.762716	1.14392	0.631157	0.512091	0.546175	0.150912	0.565402	0.239081	-	0.2279	0.709271	0.653921	0.393239	-0.136812	0.262648	0.357339	0.148186	0.122994	-	0.321954	0.745428	0.595028	0.2683	0.796309	0.397751	0.0666833	0.75921	0.320133	-	0.680529	0.572485	0.638171	0.404118	0.295359	0.703876	0.162611	0.321161	0.189603	-	0.602202	0.8396	0.651117	0.779638	0.964056
Q1LSF7	minE	Rmet_0033	NC_007973	cell division topological specificity factor MinE down with RPM proteomics BL (0.5)	-1.35608	-2.10744	-2.41744	-0.449221	-0.825481	-1.19877	-1.13583	0.0156361	0.0176368	down	-0.940239	-0.720611	-0.873354	-1.06081	-1.05585	-0.650071	0.0775089	0.659966	0.332524	-	-1.01741	-1.42691	-0.0715013	-0.699437	-0.590033	-0.496947	-0.243132	0.523514	0.252456	-	-1.17179	-1.15249	-1.54993	-1.62818	-0.723486	-1.35708	-0.0551573	0.845297	0.380688	-	-1.91794	-1.87171	-2.76248	-3.21702	-2.5706
Q1LSF6	minD	Rmet_0034	NC_007973	septum site-determining protein minD	2.27126	2.27287	2.24013	1.78123	1.80737	1.87673	0.439644	0.00967665	0.0131605	-	2.37568	1.89756	1.61132	2.11147	1.98866	2.21865	-0.144742	0.541219	0.293543	-	2.14769	2.13703	2.28344	1.90015	1.895	2.13475	0.212758	0.193483	0.127598	-	2.53032	2.10554	2.24486	2.31919	1.96868	2.15387	0.146329	0.427432	0.234704	-	1.7799	1.88894	1.81301	1.84102	1.77011
Q1LSF5	minC	Rmet_0035	NC_007973	cell division inhibitor MinC	0.615776	0.762353	1.03084	0.450214	0.241912	0.377495	0.446449	0.0325264	0.0294332	-	0.799221	0.551642	0.973006	0.649096	0.407737	0.554441	0.237531	0.192883	0.146978	-	0.723403	0.947709	0.977087	0.160661	0.440068	0.413036	0.544812	0.0143992	0.0254326	-	0.882735	0.802243	0.860624	0.616682	0.185424	0.581205	0.38743	0.051771	0.0494428	-	0.686098	0.782594	1.08756	0.925437	0.593889
Q1LSF4	corA1	Rmet_0036	NC_007973	Mg2+ and Co2+ transporter, CorA-like protein	-1.61379	-0.530614	-3.23105	-1.95649	-1.4216	-1.5538	-0.147853	0.833706	0.316188	-	-1.48993	-0.642437	-0.734817	-1.86335	-1.4635	-2.10761	0.855759	0.0283011	0.0433322	up	-1.47018	-0.617759	-0.547814	-2.13901	-1.47701	-1.48082	0.820364	0.0487768	0.0518235	-	-1.04367	-0.187707	-0.931926	-1.97132	-3.33965	-2.19946	1.78237	0.00673975	0.0118293	up
Q1LSE9	kdpD	Rmet_0041	NC_007973	osmosensitive K+ channel signal transduction histidine kinase	-2.95459	-2.45542	-2.48317	-3.60485	-2.23943	-3.68013	0.543744	0.250316	0.133426	-	-2.3615	-3.38804	-3.10132	-3.48688	-3.06538	-3.71054	0.470644	0.192644	0.146978	-	-3.26122	-4.8792	-3.27659	-1.95473	-2.15509	-2.22599	-1.69373	0.0116382	0.022925	down	-4.55399	-5.08746	-3.13459	-3.33953	-2.10101	-2.03434	-1.76705	0.0289576	0.0323484	down
Q1LSE8	kdpE	Rmet_0042	NC_007973	two component transcriptional regulator, winged helix family	-1.94461	-2.24476	-2.37763	-2.35391	-2.25604	-2.4013	0.148088	0.389648	0.18328	-	-2.34329	-2.28935	-3.12195	-2.19002	-2.15841	-2.91732	-0.162948	0.633615	0.324892	-	-3.44978	-2.26133	-2.4459	-3.02381	-2.32471	-2.929	0.0401741	0.918684	0.358822	-	-2.37506	-2.28945	-2.59409	-2.15752	-3.00369	-3.99316	0.631921	0.2219	0.143062	-
Q1LSE4	gatB	Rmet_0046	NC_007973	Glutamyl-tRNA(Gln) amidotransferase subunit B	2.64742	2.59513	2.81137	2.39748	2.19654	2.36358	0.365443	0.0370626	0.0322072	-	2.48339	2.75689	2.67965	2.41241	2.30312	2.35135	0.284354	0.0768517	0.0801889	-	2.58041	2.77686	2.84333	2.26837	2.24124	2.24173	0.483087	0.014118	0.0253227	-	2.65623	2.77042	2.7771	2.275	2.22594	2.19624	0.502189	0.00487002	0.0098072	-	2.42001	2.56963	2.4034	2.44995	2.60163
Q1LSE2		Rmet_0048	NC_007973	conserved hypothetical protein; putative exported protein	-0.708011	0.0686433	-1.08819	-0.995558	-1.24701	-1.2225	0.579169	0.113573	0.073592	-	-4.54108	-1.69158	-1.33183	-0.72006	-0.817359	-1.56542	-1.48722	0.144338	0.120817	-	-1.52027	-2.0192	-1.02074	-1.40886	-0.867778	-0.899198	-0.46146	0.183568	0.12356	-	-1.53495	-2.82576	-1.15683	-1.44316	-0.925874	-0.854342	-0.764721	0.150708	0.108584	-	-0.982707	-1.03486	-1.26355	-0.662435	-1.61181
Q1LSE1	gatA1	Rmet_0049	NC_007973	Glutamyl/Aspartyl-tRNA(Gln/Asp) amidotransferase subunit A	2.87765	3.07509	3.08066	2.31622	2.38941	2.48875	0.613011	0.00392621	0.00809243	up	2.70366	2.60101	2.6921	2.53988	2.43633	2.59265	0.142633	0.280951	0.187134	-	2.8093	3.07353	2.55126	2.48631	2.33975	2.20355	0.468163	0.0484573	0.0516639	-	3.11144	3.14178	3.35384	2.5019	2.42645	2.54333	0.711793	0.00161253	0.00545681	up	2.8186	2.8818	2.85367	2.88201	3.02792
Q1LSD9	mreB	Rmet_0051	NC_007973	cell shape determining protein, MreB/MreI family	3.06922	2.97923	3.23881	2.77023	2.56039	2.99261	0.321342	0.102444	0.0682126	-	2.81633	2.80609	2.96604	2.96592	2.86846	2.67885	0.0250821	0.861724	0.388519	-	2.86927	3.08776	2.8144	2.91953	2.75032	2.89627	0.0684381	0.660118	0.29325	-	2.93295	2.78067	2.99984	2.85433	2.84068	2.85586	0.0541999	0.667181	0.321895	-	2.83755	3.24631	3.23991	2.86403	2.80237
Q1LSD8	mreC	Rmet_0052	NC_007973	rod shape-determining protein MreC	-0.46623	-1.61667	-1.39267	-1.94329	-2.90922	-2.86311	1.41335	0.0139754	0.0164956	up	-1.4939	-2.21339	-2.59382	-2.48521	-2.3654	-2.34278	0.297427	0.350244	0.216637	-	-1.3744	-1.72145	-1.75621	-2.3163	-2.26148	-1.98774	0.571153	0.0201699	0.0308544	-	-1.88924	-1.76581	-4.37258	-2.42788	-2.83633	-1.95233	-0.270362	0.730434	0.342896	-
Q1LSD6	mrdA	Rmet_0054	NC_007973	transpeptidase involved in peptidoglycan synthesis (penicillin-binding protein 2)	-3.39496	-5.86305	-0.00604628	-0.613346	-0.677886	-0.501401	-2.49048	0.129762	0.080642	-	-4.25329	-5.62886	-3.19187	-1.5282	-2.20045	-0.69772	-2.88255	0.00672341	0.0200475	down	-2.80516	-4.03099	-2.98439	-0.603872	-1.57307	-1.56463	-2.02632	0.00367156	0.014119	down	-3.09814	-3.01663	-3.20265	-1.58696	-2.01667	-0.609455	-1.70145	0.00392233	0.00858602	down	-2.46918	-3.51624	-4.27752	-3.0917	-2.92745
Q1LSD4		Rmet_0056	NC_007973	conserved hypothetical protein	-0.246941	-2.02112	-0.772735	0.219879	0.181258	-0.289086	-1.05095	0.0682699	0.050545	-	-0.657106	-0.823077	0.424512	-0.440405	-0.0293394	0.115303	-0.233743	0.552574	0.297218	-	0.0572392	-1.74125	-0.14225	-0.401074	-0.240992	0.0984286	-0.42754	0.429051	0.221707	-	-0.351415	-0.563456	-0.406854	0.216146	-0.292152	-0.359247	-0.295491	0.178238	0.123312	-	-0.560118	-0.655091	-0.379242	-1.33322	-0.836553
Q1LSD3	xerC	Rmet_0057	NC_007973	tyrosine-based site-specific tyrosine recombinase XerC
Q1LSC9	lipA	Rmet_0061	NC_007973	lipoate synthase																																									-3.78662	-4.50672	-3.15159	-3.64001	-4.39496
Q1LSC8		Rmet_0062	NC_007973	putative allophanate hydrolase subunit 1	-3.56027	-3.12014	-3.45182	-3.29784	-1.8009	-1.67125	-1.12075	0.0521117	0.0413032	down											-5.21986	-2.42681	-3.34928	-4.23331	-1.62793	-2.64213	-0.83086	0.40989	0.214682	-	-2.86667	-2.97809	-2.90642	-2.27115	-2.83592	-1.76487	-0.626411	0.0689325	0.0616034	-	-2.51117	-3.52149	-3.80021	-4.0642	-5.59164
Q1LSC7		Rmet_0063	NC_007973	putative allophanate hydrolase subunit 2
Q1LSC6	lamB	Rmet_0064	NC_007973	lactam utilization protein LamB	-0.567548	1.47321	-0.626545	-0.540801	-0.327469	-0.517321	0.554903	0.381219	0.180453	-	-0.777276	-1.28558	-0.858592	-0.031231	0.4957	-0.403383	-0.994178	0.0122682	0.0265866	down	-1.10925	-0.629249	-0.577231	-0.327012	-0.2057	-0.442999	-0.446674	0.0634625	0.0612075	-	1.39375	-0.525018	-1.27518	-0.633019	-1.03523	-0.258356	0.50672	0.495755	0.260896	-	-1.15711	-0.778543	-0.918363	-1.12599	-1.82933
Q1LSC5		Rmet_0065	NC_007973	conserved hypothetical protein	-2.79064	-3.10691	-3.38526	-2.89795	-2.46635	-1.62251	-0.765334	0.0789392	0.0561995	-	-2.226	-2.64261	-2.55399	-2.14103	-2.85206	-2.27105	-0.0528201	0.831734	0.380314	-	-3.93259	-0.96072	-4.40167	-2.75136	-1.90546	-2.49564	-0.714173	0.470768	0.235597	-	-3.79919	-2.79148	-5.53288	-2.21889	-1.84452	-2.64977	-1.80346	0.0443842	0.0442982	down	-3.8973	-2.37947	-2.13996	-1.74124	-2.87962
Q1LSC4		Rmet_0066	NC_007973	conserved hypothetical protein	-2.4754	-2.88505	-3.36355	-1.76265	-1.67008	-1.83491	-1.15212	0.00353812	0.00765699	down	-2.15228	-2.45407	-2.08507	-1.49817	-1.63923	-1.27151	-0.760838	0.00470077	0.0171195	down	-2.28471	-2.2538	-2.28729	-1.64879	-1.82237	-1.50467	-0.616657	0.00575054	0.0166809	down	-2.52193	-3.98369	-2.42539	-1.51235	-4.09453	-1.5356	-0.596182	0.503728	0.264047	-
Q1LSC3	pcp1	Rmet_0067	NC_007973	pyrrolidone-carboxylate peptidase	0.627942	-0.0849608	1.53416	0.171103	-1.20962	-0.257345	1.12433	0.078333	0.0558773	-	0.485787	-0.0775455	-0.102063	-0.194675	-0.113817	-0.581736	0.398802	0.133508	0.114972	-	-0.377422	0.621382	-0.710331	-0.72933	-1.26792	-0.449821	0.660234	0.156869	0.110828	-	0.241309	0.445771	-0.749218	-0.526186	0.355535	-0.472352	0.193622	0.64901	0.315001	-	0.562252	0.101687	0.769425	-0.575967	-0.120438
Q1LSC2		Rmet_0068	NC_007973	predicted integral membrane protein	-2.11651	-2.17916	-2.00114	-2.71556	-3.16653	-2.97374	0.853006	0.0021162	0.00577848	up	-2.06291	-2.11015	-2.34796	-3.19028	-3.09786	-3.07489	0.947337	0.000511987	0.00670615	up	-3.36043	-2.07225	-2.15515	-3.20564	-3.35964	-3.61384	0.863764	0.0646767	0.0618361	-	-2.01765	-2.13057	-1.96441	-3.09353	-3.01656	-3.05338	1.01695	0.000152157	0.00176935	up	-1.80558	-1.71849	-2.84582	-1.89556	-2.74741
Q1LSC1		Rmet_0069	NC_007973	putative lipoprotein	1.13881	1.05761	1.15368	0.378245	0.250101	-0.424707	1.04882	0.00475895	0.00912129	up	1.01043	1.23795	0.190282	0.312783	0.189214	0.438651	0.499336	0.141444	0.119306	-	0.971807	0.801255	1.12398	0.336711	0.547098	-0.362991	0.792074	0.0273822	0.0365327	up	1.28149	0.791675	0.923621	0.014567	0.480921	0.525585	0.658572	0.0220668	0.0265376	up	0.374153	-0.0917197	-0.292603	0.214351	0.577859
Q1LSC0		Rmet_0070	NC_007973	ABC-type transporter, periplasmic component	0.561637	0.557215	0.730669	-0.0576537	-0.232563	-0.371792	0.837177	0.00127017	0.00463091	up	0.700959	0.183385	2.16861	-0.123822	-0.13496	0.187589	1.04138	0.0914547	0.0891083	-	0.32029	2.46715	2.43889	0.112317	-0.419338	0.308201	1.74172	0.0335878	0.0415522	up	0.486502	2.50356	0.700609	2.20961	-0.00662937	-0.251433	0.579706	0.521721	0.271047	-	0.622024	0.610707	1.18096	0.386558	1.05141
Q1LSB9		Rmet_0071	NC_007973	ABC-type transporter, ATPase component	-2.01968	-2.3632	-1.59392	-1.14522	-1.03899	-1.14939	-0.881062	0.00730949	0.0114213	down	-2.25645	-1.11235	-1.36554	-1.15822	-0.594971	-1.07943	-0.633906	0.11544	0.104287	-	-1.58587	-1.97093	-1.12821	-1.25813	-0.388075	-1.26828	-0.59017	0.133465	0.0987352	-	-2.66531	-1.1234	-0.850407	-0.41873	-1.45084	-1.23586	-0.511226	0.389824	0.219118	-	-2.36554	-3.23931	-2.19121	-3.23627	-3.20129
Q1LSB7	birA	Rmet_0073	NC_007973	Biotin-(acetyl-CoA carboxylase) ligase	-4.01349	-1.45756	-2.73939	-2.01341	-1.87857	-2.43105	-0.629137	0.362569	0.174342	-	-1.71828	-1.43326	-0.673281	-1.49203	-2.09002	-1.61316	0.456794	0.205899	0.153457	-	-3.42298	-0.528113	-1.59622	-1.47112	-1.98943	-1.42534	-0.220475	0.772458	0.323547	-	-1.93097	-0.577514	-2.76051	-1.26475	-1.07251	-2.06434	-0.289133	0.646411	0.314052	-	-1.46638	-1.43605	-0.999911	-1.7047	-1.01664
Q1LSB6		Rmet_0074	NC_007973	putative transcriptional regulator, BAF-family	-1.40073	-2.04501	-1.5532	-2.1901	-1.15415	-1.32927	-0.108471	0.754232	0.294488	-	-1.77636	-2.41903	-1.63661	-1.17716	-0.925718	-1.05578	-0.891116	0.0100758	0.0247922	down	-1.89919	-1.55856	-1.94515	-1.16245	-0.992267	-1.00149	-0.748896	0.00435049	0.014832	down	-1.75783	-1.43285	-1.27245	-1.14796	-1.01263	-1.34617	-0.31879	0.127597	0.095905	-	-1.60933	-1.31303	-1.60938	-0.552184	-1.54256
Q1LSB4	hldC	Rmet_0076	NC_007973	D-beta-D-heptose 1-phosphate adenylyltransferase	-2.46117	-2.90043	-2.85434	-2.91827	-2.5092	-3.17851	0.13001	0.590855	0.24679	-	-2.59377	-2.56199	-2.13575	-2.6947	-3.14151	-2.88665	0.477114	0.0536163	0.0643941	-	-2.54817	-2.37386	-2.36455	-1.89384	-2.79562	-2.71948	0.0407827	0.88663	0.351157	-	-2.11473	-2.52006	-2.66625	-3.1064	-2.91839	-2.98728	0.570346	0.0205279	0.0251211	-
Q1LSB3		Rmet_0077	NC_007973	conserved hypothetical protein	-0.131628	-0.966881	-0.421474	-0.588256	-1.10316	-0.721969	0.297801	0.305813	0.155432	-	-0.506098	-1.36611	-0.933258	-1.56728	-0.882153	-0.178197	-0.0592787	0.889412	0.394197	-	-0.709109	-0.670303	-1.30444	-0.753685	-0.493784	0.30479	-0.58039	0.137964	0.101296	-	-0.274572	-0.549951	-0.896929	-0.872099	-0.791213	0.920687	-0.326276	0.555382	0.282951	-	-0.112193	-1.11451	-0.583988	-1.72707	-3.78259
Q1LSB2	RssA	Rmet_0078	NC_007973	predicted esterase of the alpha-beta hydrolase superfamily
Q1LSB1		Rmet_0079	NC_007973	conserved hypothetical protein	1.47394	2.10306	1.99873	1.77842	2.39541	2.21347	-0.270522	0.319874	0.160099	-	1.55172	1.52994	1.6657	2.08079	2.02513	2.22183	-0.526796	0.00625906	0.019469	-	0.751403	1.83517	1.69955	2.30753	2.35862	2.28249	-0.88751	0.0293936	0.0381337	down	-0.0889553	1.51116	1.65735	2.46676	2.34954	2.4286	-1.38845	0.0288662	0.0323205	down	1.98157	2.03764	1.81852	2.35952	2.71613
Q1LSB0		Rmet_0080	NC_007973	Enoyl-CoA hydratase (ECH)	-2.43137	-5.36709	-3.99824	-3.80217	-3.0737	-3.0833	-0.612507	0.440141	0.200813	-											-2.86136	-3.11001	-4.77099	-3.06248	-2.5761	-3.53481	-0.522986	0.388693	0.207325	-	-2.01045	-2.79298	-2.09942	-2.58285	-3.80219	-2.89833	0.793509	0.0858533	0.0718372	-
Q1LSA9	mhpD2	Rmet_0081	NC_007973	2-Oxopent-4-enoate hydratase	0.61423	0.531816	1.00971	0.307016	0.48275	0.604104	0.25396	0.212574	0.117984	-	0.586071	0.554968	0.218322	0.582586	0.810154	0.475194	-0.169524	0.356041	0.219181	-	0.226302	0.0107326	0.621332	0.408553	0.608102	0.381909	-0.180065	0.407135	0.214183	-	0.664449	0.605015	0.719034	0.612469	0.194257	0.34758	0.278064	0.115424	0.0892837	-	0.127484	0.171879	0.670714	0.209342	-0.542287
Q1LSA8		Rmet_0082	NC_007973	transcriptional regulator, IclR-family											-1.8175	-4.25957	-2.40232	-3.21273	-2.51585	-3.02677	0.0919843	0.89171	0.394942	-	-2.26037	-4.6766	-1.5137	-2.64352	-3.19694	-3.90957	0.433121	0.631988	0.285698	-	-0.547475	-5.02476	-3.23983	-3.19879	-3.88337	-2.95209	0.407396	0.72794	0.342226	-	-2.54865	-3.68148	-3.46249	-3.6991	-3.62505
Q1LSA7		Rmet_0083	NC_007973	conserved hypothetical protein
Q1LSA6		Rmet_0084	NC_007973	predicted hydrolase or acyltransferase (alpha/beta hydrolase superfamily)	0.0414094	0.472632	0.312769	0.932294	0.720258	0.688996	-0.504912	0.0239704	0.023777	-	0.258447	0.475434	1.25541	0.898858	0.994746	1.05463	-0.319649	0.295277	0.193458	-	0.33001	0.644528	0.863473	1.09788	0.891735	0.876435	-0.342678	0.118842	0.0917756	-	0.544646	0.493157	0.509272	0.906825	1.09633	0.669988	-0.375355	0.0467599	0.0460093	-	0.265631	0.266313	0.521179	1.02627	0.486927
Q1LSA4		Rmet_0086	NC_007973	putative sulfurtransferase (rhodanese-like protein)	-1.10929	-1.16439	-4.72174	-0.922335	-1.72736	-0.7114	-1.21144	0.2851	0.147556	-	-2.55865	-0.626039	-2.58157	-0.446229	-1.01596	-0.688382	-1.20523	0.0798073	0.0817164	-	-0.988732	-0.59782	-0.517993	-1.48345	-0.439245	-0.234242	0.0174636	0.963368	0.36929	-	-1.11574	-0.760544	-4.56698	-0.904005	-0.328171	-0.887286	-1.44127	0.213457	0.139644	-	-0.863424	-2.06344	-1.02398	-0.243002	-1.69837
Q1LSA3	bhmT	Rmet_0087	NC_007973	homocysteine S-methyltransferase	0.129716	0.171346	0.425321	0.32846	0.209964	0.00821595	0.0599145	0.716758	0.284322	-	-1.13657	0.130747	0.694543	0.0660594	0.362531	0.386305	-0.37539	0.45793	0.265297	-	-0.579107	0.152888	0.224625	0.124361	-0.108835	0.19587	-0.137663	0.612836	0.280815	-	0.298224	0.119808	0.42177	0.360342	0.307715	0.00290807	0.0562789	0.736379	0.34408	-	-0.0735282	0.306225	0.36284	0.00746338	-1.40858
Q1LSA2	metH	Rmet_0088	NC_007973	methionine synthase, cobalamine dependent	-2.45807	-3.53815	-2.12078	-1.38	-0.749402	-2.96771	-1.00663	0.180342	0.104852	-	-2.6284	-2.85233	-2.74476	-1.79619	-1.03323	-1.6754	-1.24022	0.00199397	0.0124606	down	-3.34747	-2.64354	-3.22772	-1.90209	-1.79432	-1.68929	-1.27768	0.00140873	0.00973133	down	-1.92683	-3.38919	-1.33378	-2.57375	-2.58055	-1.40927	-0.0287438	0.964217	0.413221	-	-2.49661	0.525016	-2.05539	-2.42292	-3.48414
Q1LSA1		Rmet_0089	NC_007973	hypothetical protein
Q1LSA0	vsrD	Rmet_0090	NC_007973	response regulator, NarL-family	0.640584	0.408411	-0.320327	0.831047	0.9117	0.858857	-0.624312	0.0586409	0.0452114	down	0.932514	1.35826	1.26942	1.10966	1.00259	0.799335	0.216206	0.257304	0.177049	-	1.22782	1.07923	1.51541	0.800639	0.939888	0.985588	0.365451	0.0751745	0.0686716	-	1.27087	1.61139	0.814751	0.879992	0.573884	0.719661	0.507822	0.0732465	0.0641637	-	0.484496	-0.537561	0.464212	0.487575	0.453172
Q1LS98	vsrA	Rmet_0092	NC_007973	signal transduction histidine kinase containing a CHASE3 sensory domain.	-2.63164	-3.55515	-3.20262	-1.87233	-2.16761	-2.05017	-1.09977	0.00589213	0.0102294	down	-3.16489	-2.33015	-2.56523	-3.09018	-3.00323	-2.40371	0.145616	0.640325	0.325748	-	-3.05956	-2.92395	-3.07009	-2.27873	-2.32726	-2.16231	-0.761766	0.00149218	0.00980454	down	-2.57962	-3.22285	-3.36303	-1.92501	-2.04527	-3.10018	-0.698346	0.122382	0.0930627	-	-1.46533	-1.33238	-3.5576	-3.59208	-2.15283
Q1LS96		Rmet_0094	NC_007973	conserved hypothetical protein	2.99774	1.39371	2.13626	0.846182	0.794881	0.846262	1.34679	0.0159222	0.0178192	up	2.4887	2.00883	2.39054	0.54677	0.805623	0.535689	1.66666	0.000112777	0.00337067	up	3.02133	1.87185	2.63242	0.249883	0.558311	0.960686	1.91891	0.00171805	0.0106421	up	2.73876	2.69681	2.38887	0.594457	0.505508	-0.020481	2.24832	5.63262e-05	0.00120156	up	2.19411	2.08124	2.17135	2.38125	1.95528
Q1LS95		Rmet_0095	NC_007973	conserved hypothetical protein	-2.17898	-2.49317	-5.75416	-1.81919	-1.53459	-2.73634	-1.4454	0.200009	0.113154	-	-1.70562	-2.13206	-3.13669	-1.56331	-1.33062	-1.28348	-0.932317	0.0498739	0.0612422	-	-3.71097	-1.80334	-1.67875	-0.896126	-1.24551	-1.14747	-1.30132	0.0625874	0.0607632	-	-1.54253	-1.89443	-1.45391	-2.63545	-2.3246	-0.838348	0.302511	0.558912	0.284155	-	-1.72532	-5.34529	-3.86535	-1.82098	-1.553
Q1LS94	argS	Rmet_0096	NC_007973	Arginyl-tRNA synthetase	2.17255	2.29024	2.11282	1.89798	2.09518	1.98768	0.198254	0.180349	0.104852	-	2.10735	2.48302	2.35501	2.05396	2.0928	2.0748	0.241275	0.146613	0.122135	-	1.98765	2.59789	2.29919	1.98847	2.07209	2.04936	0.258266	0.228952	0.145011	-	2.02454	2.44241	2.33251	2.2335	2.15371	2.23321	0.0596792	0.706616	0.335112	-	1.77057	2.14814	2.07338	1.75346	1.92601
Q1LS93		Rmet_0097	NC_007973	conserved hypotethical protein	0.283286	-0.597219	-0.449954	-0.227304	0.188606	-0.177258	-0.182644	0.531928	0.230389	-	-1.1579	-0.103033	0.559857	-0.207117	0.689171	-0.223333	-0.319932	0.545786	0.295206	-	-0.597266	-0.0500545	0.603963	-0.204954	0.772665	0.781693	-0.464254	0.307008	0.176153	-	-1.37738	-0.00263342	0.0613808	0.305406	-0.391605	-0.500903	-0.243844	0.613738	0.304558	-	0.213248	0.495106	0.74969	0.790891	1.89226
Q1LS92	dsbA	Rmet_0098	NC_007973	thiol-disulfide interchange protein DsbA	3.41722	3.35679	3.05745	3.21246	3.31484	3.36286	-0.0195602	0.90112	0.334747	-	3.53167	3.36844	3.41662	3.36969	3.26513	3.4568	0.0750366	0.5749	0.304236	-	3.72181	3.20108	3.50312	3.36671	3.04637	3.25765	0.251762	0.239341	0.148755	-	3.69816	3.45087	3.28795	3.33895	3.32535	3.23427	0.179474	0.273891	0.167377	-	3.50852	3.34582	3.31012	3.47723	3.27679
Q1LS91		Rmet_0099	NC_007973	Dehydrogenase/reductase oxidoreductase protein	-1.19554	-1.19864	-2.13551	-1.38018	-1.63804	-2.23622	0.241584	0.519421	0.226286	-	0.0712775	-2.15981	-1.98295	-1.39796	-1.19917	-1.55204	0.0258948	0.967693	0.416127	-	-0.795399	-2.82538	-2.28757	-1.5754	-1.63831	-0.998295	-0.565445	0.341131	0.189071	-	-1.52979	-0.544585	-0.545003	-1.75729	-1.22461	-1.20818	0.523569	0.166055	0.116427	-	-1.79052	-1.88757	-2.66607	-3.00897	-2.29521
Q1LS89		Rmet_0101	NC_007973	putative metallo-beta-lactamase superfamily protein	-0.0586351	0.785032	0.656523	0.333704	0.924777	1.05086	-0.308807	0.353216	0.172063	-	0	0.444623	0.335199	1.10735	0.723928	0.680478	-0.577312	0.0256042	0.0409185	-	-0.148385	0.401883	0.490847	0.154045	1.02683	0.933489	-0.456672	0.191208	0.12636	-	0.295939	0.498077	0.22599	0.7083	0.392609	1.0287	-0.369868	0.114092	0.0886974	-	0.771772	0.633322	0.623133	0.885886	0.596377
Q1LS88		Rmet_0102	NC_007973	transcriptional regulator, MerR-family																					-4.34828	-3.6103	-2.87158	-5.06116	-5.38766	-3.23528	0.951316	0.207089	0.13453	-
Q1LS87	ivd1	Rmet_0103	NC_007973	isovaleryl-CoA dehydrogenase	2.30328	2.31733	2.46046	1.71542	2.15529	1.99425	0.405369	0.0466717	0.0382479	-	2.02301	2.24252	2.09848	2.0285	2.26178	1.76206	0.103889	0.568381	0.302126	-	1.67289	2.40122	2.0033	2.39297	2.21322	1.66309	-0.0639522	0.827618	0.337491	-	1.95451	2.03402	2.14244	1.9141	1.5611	1.88591	0.256611	0.139173	0.10224	-	2.14034	2.43098	2.10639	1.69745	2.13044
Q1LS86	aceK	Rmet_0104	NC_007973	isocitrate dehydrogenase kinase/phosphatase
Q1LS85	can	Rmet_0105	NC_007973	carbonic anhydrase	0.616291	0.991313	1.05407	1.03839	1.21795	0.952088	-0.18225	0.333753	0.165269	-	1.12507	0.871224	0.669339	0.970097	0.966302	1.13132	-0.134027	0.441339	0.258725	-	0.868036	0.616696	1.11667	1.08116	0.600374	1.35553	-0.14522	0.58456	0.270904	-	1.23924	0.788749	0.734983	0.744802	1.38376	1.08899	-0.151527	0.535435	0.276256	-	0.704476	0.429016	0.64377	1.10525	0.255308
Q1LS84	atoB	Rmet_0106	NC_007973	acetyl-CoA acetyltransferase	3.61951	3.62761	3.78535	3.4768	3.40549	3.41704	0.244378	0.0962782	0.0652727	-	3.56508	3.58496	3.55873	3.52799	3.50508	3.41052	0.088394	0.470869	0.270883	-	3.37955	3.69736	3.64775	3.43863	3.42965	3.47108	0.128432	0.420126	0.218663	-	3.41457	3.61459	3.48064	3.50361	3.50307	3.46106	0.0140213	0.909456	0.397804	-	3.54105	3.77294	3.45817	3.58879	3.42477
Q1LS83		Rmet_0107	NC_007973	short-chain dehydrogenase/reductase SDR	1.19959	1.27295	1.04446	1.09793	1.34772	1.46734	-0.131999	0.428946	0.196814	-	1.49435	1.64553	1.04083	0.887532	1.22692	0.916105	0.383387	0.116851	0.10484	-	1.40724	1.48673	1.64512	1.50229	1.055	0.871595	0.370069	0.124867	0.0950568	-	1.24135	1.69769	1.79608	1.15531	1.30043	1.08275	0.398879	0.077512	0.0668778	-	1.04973	0.855381	1.29405	0.726853	0.685446
Q1LS82		Rmet_0108	NC_007973	acyl-CoA dehydrogenase, short-chain specific	-0.312094	-0.347708	0.246265	0.0937489	0.528352	-0.535796	-0.166614	0.624132	0.25628	-	-0.333319	-0.649204	-0.196094	0.461286	0.473875	0.0367222	-0.716834	0.0117304	0.0261726	down	0.121446	0.62362	-0.133357	-0.0124835	0.11663	0.188676	0.106295	0.656688	0.292613	-	0.0815348	0.551479	0.49831	-0.231527	0.278909	0.589617	0.164775	0.54775	0.280578	-	0.482618	0.661311	0.377335	0.673978	-0.196634
Q1LS81		Rmet_0109	NC_007973	2-hydroxychromene-2-carboxylate isomerase	1.199	1.30782	1.16085	1.55882	1.57478	1.64211	-0.369344	0.0233419	0.0233513	-	1.69076	1.79037	2.22971	1.41657	1.46348	1.76933	0.353819	0.128008	0.1116	-	1.87825	1.85989	2.05292	1.48826	1.57549	1.66477	0.354177	0.0455684	0.050102	-	1.91797	1.62745	2.07476	1.57392	1.75147	1.54266	0.250711	0.174974	0.121399	-	2.72009	2.66684	2.72983	2.42898	1.9323
Q1LS80		Rmet_0110	NC_007973	HAD-superfamily hydrolase, subfamily IA	-0.952183	-1.20062	-0.729729	-1.3725	-0.956636	-1.16185	0.202815	0.324151	0.161648	-	-0.886673	-1.20311	-0.928073	-1.37679	-0.79128	-1.19274	0.114319	0.588006	0.309059	-	-0.814338	-1.11135	-0.410871	-2.0496	-1.50881	-0.809475	0.677107	0.113485	0.0885038	-	-0.512125	-1.09062	-1.45417	-1.52236	-1.29265	-1.58037	0.446156	0.14273	0.104067	-	-2.0753	-1.56243	-1.49936	-1.82138	-2.12639
Q1LS79		Rmet_0111	NC_007973	conserved hypothetical protein
Q1LS78		Rmet_0112	NC_007973	conserved hypothetical signal peptide protein																																									-3.78345	-3.68674	-3.83537	-3.88629	-4.40679
Q1LS77		Rmet_0113	NC_007973	Enoyl-CoA hydratase/carnithine racemase	0.972332	1.22794	1.22224	1.4512	1.17989	1.39376	-0.200779	0.229982	0.125356	-	1.42553	1.4833	1.53248	1.25865	1.45461	1.08083	0.21574	0.188455	0.14461	-	1.69645	1.53792	1.6813	1.47621	1.30828	1.6882	0.147662	0.389149	0.207325	-	1.53356	1.68265	1.57743	1.59251	1.21596	1.41313	0.190676	0.237947	0.150853	-	2.03295	2.09035	2.0016	2.03231	1.96881
Q1LS76	bioA	Rmet_0114	NC_007973	7,8-diaminopelargonic acid synthase, PLP-dependent	0.101298	-0.398073	-0.488434	1.02332	0.985895	0.548726	-1.11439	0.00297188	0.00682893	down	-0.211191	0.0633709	0.72829	0.748632	0.506211	1.41162	-0.695332	0.090105	0.0883168	-	-0.628991	0.240847	0.092997	0.982259	0.570492	1.09289	-0.980264	0.0149027	0.025957	down	-0.549223	-0.131423	0.0199134	0.959341	0.356707	0.379008	-0.785263	0.0187108	0.0237322	down	-0.245217	-0.748902	-0.992221	0.0189322	-2.2197
Q1LS75	bioF	Rmet_0115	NC_007973	8-amino-7-oxononanoate synthase
Q1LS74	bioD	Rmet_0116	NC_007973	dethiobiotin synthetase	0.38161	1.02832	1.35069	1.60937	1.0177	1.49749	-0.454645	0.184485	0.106245	-	1.7889	1.17722	1.3717	1.24014	1.53709	0.932823	0.209257	0.411354	0.244491	-	1.47708	0.505885	1.26675	1.40341	1.29884	1.26599	-0.239509	0.420004	0.218663	-	1.51952	0.979205	1.15581	1.25663	1.16009	1.52176	-0.0946521	0.641398	0.312666	-	1.29544	1.22626	1.35136	1.11006	1.278
Q1LS73	bioB	Rmet_0117	NC_007973	biotin synthase slightly down RPM proteomics BL (0,72)down also RWV BL (0.68)	-0.11419	-0.329778	-0.507829	0.631157	0.724688	0.61668	-0.974774	0.000716842	0.0034591	down	-0.678092	-0.0264665	-0.508173	0.51487	0.919467	0.98396	-1.21034	0.00220466	0.0126235	down	0.17452	-0.304329	-0.057314	0.506092	0.613999	0.644671	-0.650628	0.00964936	0.0208393	down	-0.165776	-0.39078	0.0928721	0.758963	0.726352	0.508801	-0.819266	0.00340201	0.00801163	down	0.338707	0.378977	0.574045	-0.795514	-0.200905
Q1LS72	ycdW	Rmet_0118	NC_007973	2-ketoacid reductase	2.50864	2.85191	2.87923	3.3711	3.3531	3.28777	-0.590729	0.00857633	0.0124506	down	2.85935	3.142	3.16813	3.33274	3.36336	3.41441	-0.313675	0.0668117	0.074021	-	2.84481	3.04512	3.26257	3.29887	3.15971	3.39796	-0.23468	0.214815	0.138526	-	2.92531	3.14016	2.9384	3.45503	3.3482	3.37405	-0.391135	0.0211053	0.0256665	-	2.63856	2.72553	3.0839	2.58914	2.66493
Q1LS71		Rmet_0119	NC_007973	conserved hypothetical protein	-1.74706	-2.03285	-2.35723	-1.13464	-1.50036	-1.58685	-0.63843	0.027141	0.0259797	down	-0.125192	-1.10078	-0.80453	-1.58535	-1.49323	-0.835298	0.627794	0.107489	0.0997046	-	-1.34556	-0.994124	-1.11345	-1.3702	-1.81464	-2.42132	0.717676	0.0516328	0.0539381	-	-1.33152	-1.52637	-1.49235	-1.46782	-0.920296	-1.729	-0.0777078	0.748588	0.347269	-	-1.17137	-2.48615	-1.26341	-1.44026	-1.68231
Q1LS69		Rmet_0121	NC_007973	beta-lactamase-like protein	-1.06061	-1.01129	-1.54215	-0.689952	-1.03328	-0.954838	-0.311994	0.171167	0.100655	-	-0.0566682	-0.335029	-0.598257	-1.13321	-0.866737	-1.4283	0.812764	0.0104128	0.025002	up	-0.656194	0.265293	-0.41533	-1.13681	-1.06316	-0.255663	0.549799	0.168712	0.116665	-	-0.584102	-0.329301	-0.995203	-1.36249	-0.785733	-1.36136	0.533659	0.0800476	0.0684592	-	-1.98656	-2.04349	-1.97483	-1.81565	-1.53517
Q1LS68		Rmet_0122	NC_007973	putative acetyltransferase
Q1LS67		Rmet_0123	NC_007973	outer membrane receptor, TonB dependent	-0.226477	0.445594	0.265502	0.0171187	-0.543187	0.858137	0.05085	0.901412	0.334747	-	0.632089	0.260764	-0.185871	0.0676843	0.0485097	0.112634	0.159385	0.508653	0.284486	-	0.114421	0.346499	0.269358	0.47308	0.0240194	0.34388	-0.0369002	0.840082	0.340364	-	0.542721	0.405705	0.576653	0.85005	0.0785023	0.252646	0.114627	0.631468	0.309416	-	0.39759	0.69506	0.118354	0.057549	0.68313
Q1LS65	cobW	Rmet_0125	NC_007973	cobalamin (vitamin B12) synthesis	1.47167	0.725175	1.40849	1.15244	1.03454	1.41601	0.000781349	0.997578	0.357981	-	1.76375	0.832109	1.1489	1.4137	1.4047	1.32023	-0.131288	0.624849	0.321568	-	0.587066	0.777153	0.0336555	1.23061	1.30693	0.944798	-0.694823	0.0286524	0.0376916	down	0.85897	0.636066	1.06382	1.23578	1.50896	1.51123	-0.565704	0.0156348	0.0208345	-	0.841383	0.502398	1.30137	1.41538	1.55336
Q1LS64	dksA	Rmet_0126	NC_007973	DnaK suppressor protein	2.51617	2.30466	2.65089	2.80388	2.54658	2.53006	-0.136269	0.424969	0.195303	-	2.48996	2.28719	2.25458	2.66845	2.60203	2.70073	-0.313158	0.0524196	0.0634458	-	2.49482	2.35517	2.40969	2.63369	2.92571	2.93689	-0.412202	0.0359617	0.043014	-	2.29223	2.21048	2.7402	2.55997	2.75312	2.80253	-0.290905	0.168132	0.117573	-	2.88069	2.46335	2.7455	2.83227	2.43168
Q1LS63	yjiA	Rmet_0127	NC_007973	cobalamin synthesis protein, P47K (putative GTPase)	1.92319	2.54193	2.28254	2.83745	2.90098	2.93827	-0.643013	0.0150108	0.0172946	down	2.43395	2.84848	2.69474	2.92606	2.99338	2.78722	-0.243162	0.176176	0.13787	-	2.32512	2.32058	2.59597	2.86518	2.81671	2.97053	-0.470252	0.0206018	0.0312937	-	2.25634	2.48122	2.20733	2.83821	2.83352	2.87208	-0.532972	0.00653685	0.0115774	-	2.55749	2.8204	2.53137	2.61197	2.84909
Q1LS62	fur3	Rmet_0128	NC_007973	putative ferric uptake regulator, Fur-family	-3.52303	-2.7393	-3.4047	-2.61316	-2.22089	-2.80177	-0.677065	0.0482574	0.039002	down	-3.15722	-4.10714	-2.89821	-2.76589	-3.08187	-3.09637	-0.406147	0.275848	0.184906	-	-2.95921	-4.33855	-2.80585	-3.29974	-2.71216	-2.53611	-0.518536	0.3079	0.176453	-	-4.27244	-2.96436	-2.31441	-3.03674	-2.38288	-2.81256	-0.43968	0.429374	0.235505	-	-3.83195	-3.33514	-4.1231	-3.15667	-2.10864
Q1LS61	dehH2	Rmet_0129	NC_007973	haloacetate dehalogenase	-4.68173	-4.34871	-4.7574	-3.31767	-2.10114	-2.48513	-1.9613	0.00121886	0.00456561	down	-4.92491	-5.16365	-3.9225	-2.04383	-2.02837	-3.07007	-2.2896	0.00229618	0.0127198	down	-4.76291	-5.02651	-5.05377	-2.19821	-1.91629	-3.11633	-2.53745	0.000314566	0.0047918	down	-5.30507	-5.12869	-4.97609	-2.44928	-2.26924	-2.02993	-2.88713	3.56659e-06	0.000449989	down
Q1LS60	bug	Rmet_0130	NC_007973	Extra-cytoplasmic Solute Receptor	5.91893	5.85249	5.99647	5.69336	5.56619	5.6614	0.282311	0.0623952	0.0474371	-	6.12698	6.01662	5.97627	5.62605	5.59204	5.82578	0.358668	0.0356636	0.0493206	-	6.20475	5.9608	5.97959	5.798	5.47809	5.79899	0.356686	0.0752532	0.0686716	-	6.27563	6.16039	6.01447	5.74146	5.71608	5.70463	0.42944	0.0144739	0.0198301	-	5.82725	5.70299	5.7739	5.84288	5.46318
Q1LS59	hslV	Rmet_0131	NC_007973	peptidase component of the HslUV protease	-0.537773	-0.428196	-0.483655	-1.35746	-0.86592	-1.10112	0.624961	0.00975366	0.0131661	up	-0.35489	-0.0622407	-0.0985577	-0.629495	-0.772864	-1.18024	0.688971	0.0123786	0.0267358	up	0.0859269	-0.209295	0.00191973	-0.654343	-1.23257	-1.44555	1.07034	0.00487875	0.0156617	up	-0.456423	-0.521441	-0.24049	-0.932374	-1.49271	-0.969804	0.72551	0.0113239	0.0166879	up	-0.1506	-0.563208	-0.631375	0.111672	-0.870035
Q1LS58	hslU	Rmet_0132	NC_007973	molecular chaperone and ATPase component of HslUV protease	3.40875	3.06828	3.16176	2.67751	2.61664	2.68772	0.552306	0.00869069	0.0124506	-	3.1186	3.21201	3.26771	2.91576	2.64134	3.05635	0.328291	0.0792639	0.0813289	-	3.61508	3.10677	3.31	2.74762	2.79665	2.85621	0.54379	0.0220812	0.0327529	-	3.66944	3.43054	3.3042	2.74702	2.84245	2.68741	0.709103	0.00299612	0.00740747	up	3.39856	3.26832	3.30536	2.96822	2.95372
Q1LS57		Rmet_0133	NC_007973	conserved hypothetical protein precursor	-1.87065	-2.48991	-1.90164	-4.45947	-3.75075	-3.70136	1.88313	0.000668067	0.00339328	up	-2.00807	-2.74102	-2.60806	-4.5311	-4.81466	-4.85043	2.27968	8.40848e-05	0.00296109	up	-2.07235	-1.60982	-4.34215	-3.95872	-3.0428	-5.01204	1.32975	0.171949	0.118345	-	-1.76301	-2.5989	-1.79217	-4.584	-4.75397	-3.92197	2.36862	0.000441997	0.002949	up	-2.00319	-1.65075	-1.50584	-1.73321	-1.01806
Q1LS55	regA	Rmet_0135	NC_007973	RegA, response regulator containing a Fis-type DNA-binding domain.
Q1LS54	regB	Rmet_0136	NC_007973	signal transduction histidine kinase
Q1LS53		Rmet_0137	NC_007973	conserved hypothetical protein; putative exported protein	1.74113	1.09972	1.17544	2.52486	2.13752	2.22977	-0.958621	0.00562473	0.00992288	down	0.858909	0.946185	0.412162	2.21111	2.14279	2.38506	-1.50724	0.000234244	0.00481553	down	1.26096	1.29464	0.400765	2.41743	2.21609	2.52853	-1.40189	0.00278827	0.0127819	down	1.00353	0.639292	1.66157	2.36946	2.26218	2.27914	-1.20213	0.00502206	0.00992784	down	1.0412	1.05003	1.10639	2.41207	1.78259
Q1LS52		Rmet_0138	NC_007973	transcriptional regulator, LysR-family	0.179062	0.168496	-0.0156897	0.359117	0.798088	0.511158	-0.445498	0.0361032	0.0317093	-	-0.181894	0.205683	0.67987	0.375467	0.311074	0.273802	-0.0855614	0.730225	0.353377	-	0.11085	0.102472	0.224996	0.669519	0.610926	0.327604	-0.38991	0.0462935	0.050646	-	0.491096	0.113523	0.815392	0.730854	0.591727	0.109321	-0.00396379	0.988091	0.419393	-	-0.0746399	-0.488795	0.896145	0.506657	-0.373501
Q1LS50	argB	Rmet_0140	NC_007973	acetylglutamate kinase	3.60873	3.15193	2.57889	2.99901	2.59433	2.95922	0.26233	0.404486	0.188316	-	3.13298	3.4268	3.27151	3.04928	2.90765	3.01115	0.287737	0.0801567	0.0818818	-	3.42363	3.44397	3.46444	2.92308	2.67699	2.72858	0.667795	0.00315978	0.0133621	up	3.67295	3.47143	3.31628	2.84304	2.80593	2.60392	0.735926	0.00307963	0.00755641	up	3.24891	3.20835	3.01618	2.54785	2.47812
Q1LS49		Rmet_0141	NC_007973	pyrimidine 5-nucleotidase																					-4.01622	-4.22916	-5.06016	-3.70769	-3.47367	-4.04723	-0.692316	0.0769808	0.0697341	-	-4.12112	-4.23263	-3.89463	-4.0891	-3.39954	-3.52073	-0.413002	0.115506	0.0892837	-
Q1LS48	ttk	Rmet_0142	NC_007973	transcriptional regulator, TetR family	-0.109437	0.155273	-0.838095	0.0214585	-0.149585	-0.358921	-0.101737	0.734534	0.289147	-	-0.940917	-0.0413628	0.113457	-0.392096	-0.142996	0.158655	-0.164129	0.630772	0.32394	-	-0.126712	-1.36538	-0.713026	-0.402498	-0.330165	-0.363168	-0.369763	0.295588	0.171729	-	0.261876	-1.04629	-0.284466	-0.7534	-0.124905	-0.52159	0.110338	0.774456	0.356019	-	-0.318048	-0.627645	-0.196731	-0.440797	-0.792235
Q1LS47	metX	Rmet_0143	NC_007973	homoserine O-acetyltransferase	-4.93598	-2.37757	-4.48024	-1.50047	-1.42623	-0.803822	-2.68776	0.00837971	0.0123652	down	-0.782471	-2.44391	-0.975724	-1.28334	-0.735831	-0.859502	-0.441146	0.386705	0.233657	-	-3.1708	-2.44762	-2.50247	-1.00457	-1.05021	-1.21849	-1.61588	0.000535683	0.00611926	down	-2.36611	-3.5714	-3.31329	-1.26851	-1.2679	-1.20386	-1.83685	0.00150297	0.00521015	down	-0.945103	-1.26743	-1.18717	-0.922288	-2.92386
Q1LS46	metW	Rmet_0144	NC_007973	methionine biosynthesis protein MetW	-1.43832	-1.81386	-1.78058	-2.09684	-2.62113	-2.05102	0.578746	0.036354	0.0318614	-	-0.73009	-0.79869	-0.936705	-1.92338	-1.78669	-2.36199	1.20219	0.00082048	0.00851602	up	-1.23051	-0.363305	-0.636625	-2.02853	-1.18991	-2.32632	1.10477	0.0264983	0.035803	up	-1.52147	-0.286071	-0.298333	-1.9385	-1.93743	-2.19535	1.3218	0.0119521	0.0171974	up	-1.29408	-1.33489	-1.21316	-2.84827	-1.12682
Q1LS44	ampG	Rmet_0146	NC_007973	muropeptide transporter											-1.56994	-4.00764	-4.18302	-4.97586	-4.997	-2.86558	1.02595	0.31049	0.199849	-	-1.69985	-5.72506	-4.12628	-2.82224	-4.96311	-3.10909	-0.218915	0.852469	0.342879	-	-3.70364	-4.63446	-4.14731	-5.00447	-2.79731	-4.40667	-0.092319	0.883599	0.391237	-
Q1LS43		Rmet_0147	NC_007973	peptidase family M48	-2.51424	-2.46088	-3.09737	-1.1691	-1.69872	-1.23175	-1.3243	0.00186346	0.00537995	down	-2.37268	-2.25714	-1.51126	-1.63837	-1.41918	-1.50561	-0.525977	0.08758	0.086771	-	-2.12629	-1.82917	-2.60752	-1.62519	-1.0675	-1.4756	-0.798231	0.0242102	0.0338018	down	-2.18148	-2.83881	-2.31979	-3.43697	-1.93441	-1.43805	-0.176881	0.754397	0.34927	-	-1.85694	-2.75186	-1.69417	-1.15484	-0.927742
Q1LS42	argC1	Rmet_0148	NC_007973	N-Acetyl-gamma-glutamyl-phosphate reductase	3.42354	3.63353	3.7839	3.3945	3.14589	3.06954	0.410348	0.0478448	0.0388215	-	3.61684	3.62462	3.40602	3.13868	3.33426	3.4696	0.23498	0.167362	0.13384	-	3.34625	3.64644	3.47333	3.11121	3.16328	3.60636	0.195061	0.352768	0.194054	-	3.51162	3.56828	3.60251	3.51926	3.53883	3.34613	0.0927316	0.471317	0.250672	-	3.67306	3.77838	3.71707	3.48211	3.79493
Q1LS41	xthA1	Rmet_0149	NC_007973	Exodeoxyribonuclease III	-1.43237	-1.82745	-2.00084	-2.33245	-3.05673	-3.20362	1.11072	0.00869558	0.0124506	up	-2.25103	-1.7592	-2.2826	-3.17476	-2.26285	-3.20766	0.784146	0.0482518	0.0597914	-	-2.17513	-2.12464	-1.83693	-2.11817	-3.12004	-3.25729	0.786269	0.0580809	0.0579882	-	-1.60855	-2.40138	-2.27799	-2.94544	-3.16008	-3.03741	0.951673	0.00767183	0.0129051	up	-3.00245	-1.93062	-1.87823	-3.77618	-1.24621
Q1LS40	pyrE	Rmet_0150	NC_007973	orotate phosphoribosyltransferase	1.75907	1.81281	1.7501	1.6353	1.3683	1.58497	0.24447	0.117635	0.0754491	-	1.89043	1.96606	2.00517	1.453	1.66879	1.73908	0.333593	0.0494898	0.0608462	-	2.07342	1.98668	2.05173	1.54584	1.63009	1.7528	0.394369	0.0271439	0.0363958	-	2.29212	2.13269	2.1482	1.5973	1.70115	1.52226	0.584102	0.00349578	0.00810779	-	1.8029	1.55095	1.72728	1.52198	0.894029
Q1LS39	patD	Rmet_0151	NC_007973	putative Patatin-like phospholipase	0.48748	0.231386	0.734575	0.298651	0.346902	0.0994126	0.236158	0.231791	0.12599	-	0.269073	-0.159569	0.59856	0.420144	0.456044	0.430074	-0.199399	0.388178	0.234246	-	0.361407	0.732493	0.0427363	0.266256	0.501632	0.182175	0.062191	0.787966	0.328323	-	0.87184	0.58162	0.739112	0.249973	0.380814	0.454915	0.368956	0.0374617	0.0391963	-	0.748043	0.883998	0.584366	1.29354	1.10738
Q1LS38		Rmet_0152	NC_007973	conserved hypothetical protein	1.76999	1.59227	1.79343	2.31343	2.11126	2.00269	-0.423897	0.0282155	0.0266353	-	1.65499	1.73112	1.87215	2.20598	2.00363	2.13309	-0.36148	0.0351937	0.0489163	-	1.69653	1.34797	1.78068	2.30244	2.25681	2.24477	-0.65961	0.00773553	0.0187097	down	2.23176	2.00808	1.77353	2.30869	2.18174	1.91292	-0.129999	0.5024	0.263681	-	1.95646	1.75181	1.9217	1.90647	0.7992
Q1LS37	dapF	Rmet_0153	NC_007973	diaminopimelate epimerase	-0.868429	-0.583669	-0.112781	-2.30712	-1.52264	-1.25225	1.17238	0.0141595	0.016638	up	-0.788904	-1.75701	-0.422156	-1.24666	-1.64486	-0.942041	0.2885	0.4867	0.276513	-	-0.429873	-1.00494	-4.46523	-0.991342	-1.37629	-2.02995	-0.500822	0.660462	0.293255	-	-0.73306	-0.63852	-1.42065	-0.894381	-1.67728	-1.17425	0.317892	0.332155	0.194327	-	-1.20618	-0.857325	-0.158936	-0.530932	-0.10871
Q1LS36	lpxL	Rmet_0154	NC_007973	lauroyl/myristoyl acyltransferase	-4.26076	-4.24982	-2.64709	-3.37809	-2.57571	-2.9055	-0.766127	0.175968	0.103035	-	-3.04868	-3.37478	-3.42439	-2.80131	-2.79492	-3.3049	-0.315569	0.174776	0.13721	-	-3.0863	0.139053	-4.72537	-2.87082	-2.7997	-3.31276	0.436887	0.728576	0.31064	-	-4.43115	-3.29314	-3.19329	-3.3611	-2.90179	-3.32061	-0.444698	0.27524	0.167991	-
Q1LS35		Rmet_0155	NC_007973	lauroyl/myristoyl acyltransferase
Q1LS34	metK	Rmet_0156	NC_007973	methionine adenosyltransferase 1	4.22611	4.31656	4.25088	3.83892	3.81992	3.56485	0.523287	0.00923907	0.0128677	-	4.34801	4.2986	4.20026	3.79979	3.95466	3.72969	0.454248	0.0132027	0.0275342	-	4.18251	4.2697	4.20305	3.84128	3.75769	3.90385	0.38415	0.0262048	0.0356253	-	4.17178	4.24349	4.09896	3.94624	3.73282	3.75494	0.36008	0.0299726	0.0332534	-	3.97014	4.15919	3.8739	3.85487	3.79504
Q1LS33		Rmet_0157	NC_007973	conserved hypothetical protein	0.200812	-0.217725	-1.17704	-0.69797	-0.0266369	-0.510162	0.0136041	0.973553	0.352957	-	-0.253305	0.265372	-0.0388762	-0.513979	-0.451058	-0.0869996	0.341743	0.141049	0.119177	-	-0.0523978	-0.115263	0.0314541	-0.608105	-0.176485	-0.352155	0.333513	0.0910116	0.0775709	-	0.609595	0.578618	0.166236	-0.945226	-0.197217	-0.831267	1.10939	0.00500068	0.00992784	up	0.512422	-0.247981	0.00328412	-1.58839	-0.677651
Q1LS32		Rmet_0158	NC_007973	NAD-dependent aldehyde dehydrogenase	-3.20204	-3.6633	-3.48126	-2.4849	-1.96215	-1.98688	-1.30422	0.000956681	0.00384703	down	-2.49005	-1.85452	-2.21357	-2.46712	-2.57383	-2.32849	0.270437	0.222599	0.161271	-	-2.35952	-4.08237	-2.2804	-2.20832	-2.0632	-3.01909	-0.477226	0.428125	0.221515	-	-3.80899	-3.25443	-3.69866	-1.91938	-2.07916	-2.03292	-1.57687	0.000161754	0.00179266	down
Q1LS29	aidB	Rmet_0161	NC_007973	isovaleryl CoA dehydrogenase	0.286155	-0.849718	1.35698	0.126071	0.501312	0.27392	-0.035962	0.949833	0.347584	-	0.272083	0.853501	1.16303	0.404119	-0.97029	0.518946	0.778611	0.148569	0.12304	-	0.619101	1.00379	1.02361	0.122016	0.541997	0.447472	0.511672	0.0408808	0.046882	-	-1.51576	0.526456	0.122656	0.250614	0.573238	0.51223	-0.734244	0.223357	0.143761	-	-0.968968	-1.64055	-2.3503	-1.41471	-0.228484
Q1LS28	thiC	Rmet_0162	NC_007973	thiamin (pyrimidine moiety) biosynthesis protein	2.47173	2.55636	2.70243	2.30767	2.28708	1.98571	0.383356	0.0474326	0.0386399	-	2.86649	2.60503	2.74721	1.94548	2.34588	2.48368	0.481233	0.0420721	0.0549495	-	2.52687	2.66338	2.64327	2.22585	1.95132	2.41912	0.412407	0.0531912	0.0550003	-	2.5038	2.39735	2.53513	2.47684	1.98849	1.99743	0.324508	0.115573	0.0892837	-	2.77326	2.79762	3.15689	2.53418	2.35086
Q1LS27	thiO	Rmet_0163	NC_007973	thiamine biosynthesis oxidoreductase	-2.25187	0.933263	-0.299486	-4.05997	-3.06479	-3.81494	3.1072	0.00937295	0.01301	up	-1.35676	-1.42329	-2.28406	-3.29515	-2.58604	-3.33373	1.3836	0.00706322	0.0206053	up	-1.91557	-1.92859	-1.17157	-3.37105	-4.29235	-2.75098	1.79955	0.00710181	0.0181064	up	-1.85156	-1.57429	-2.00051	-3.45003	-3.20087	-2.75384	1.32613	0.00126177	0.00489683	up	-3.16423	-2.92639	-2.88265	-1.6936	-2.94635
Q1LS25	thiG	Rmet_0165	NC_007973	thiamin biosynthesis ThiGH complex subunit	-2.367	-2.17079	-3.07566	-0.735923	-1.86095	-3.13458	-0.627333	0.35756	0.172718	-	-2.25541	-2.75993	-2.59683	-2.60564	-1.67172	-1.55578	-0.593013	0.11765	0.105461	-	-2.64072	-2.90122	-2.49638	-1.47864	-2.79793	-2.19109	-0.523552	0.19052	0.126079	-	-1.61989	-2.49859	-2.27842	-1.49803	-1.50019	-2.07407	-0.441538	0.183729	0.126037	-	0.0658287	-1.50721	-0.270664	-0.475757	-3.9209
Q1LS24	thiE	Rmet_0166	NC_007973	thiamine monophosphate synthase	1.11407	-0.149338	0.195784	0.0400051	-0.212017	0.287119	0.348469	0.363056	0.174473	-	-1.39034	0.153423	-0.267767	0.0818479	0.415103	0.277491	-0.759709	0.113338	0.103286	-	-0.268047	0.507512	0.242378	-0.0813308	0.301936	-0.139393	0.133543	0.617051	0.281804	-	0.0532555	0.0990808	0.194764	-0.0872649	-0.370273	0.40972	0.13164	0.573736	0.289426	-	-2.31131	-1.50352	-0.0744193	-0.765047	-1.36332
Q1LS23		Rmet_0167	NC_007973	hypothetical protein	-3.06842	-2.38631	-1.8151	-1.87048	-1.65411	-1.47644	-0.756265	0.0658312	0.0490494	down	-1.06931	-2.53991	-1.38408	-1.67533	-2.09476	-1.41026	0.06235	0.88764	0.393899	-	-1.97269	-3.67027	-1.44481	-1.67942	-1.50697	-1.2351	-0.888759	0.178247	0.12114	-	-3.41759	-2.68833	-3.58602	-1.68348	-1.38438	-1.68324	-1.64694	0.000972563	0.00444896	down	-2.791	-2.92122	-2.84148	-1.86155	-3.66831
Q1LS22		Rmet_0168	NC_007973	conserved hypothetical protein	0.0929686	0.418685	0.515472	0.0303476	0.0909552	-0.000484752	0.302103	0.103779	0.0688782	-	0.0497599	0.286827	0.388005	-0.184859	0.238864	0.000712517	0.223292	0.243703	0.171307	-	0.298035	0.181206	-0.150782	0.344704	-0.0115	0.12358	-0.0427749	0.826918	0.337491	-	0.676794	-0.308282	0.260125	0.232311	0.167526	-0.0329856	0.087262	0.757382	0.350255	-	-0.156745	-0.118249	-0.130242	0.793852	-0.0429305
Q1LS21	thiD	Rmet_0169	NC_007973	bifunctional hydroxy-methylpyrimidine kinase and hydroxy-phosphomethylpyrimidine kinase	-1.00331	-1.0593	-1.58823	0.0366612	-0.182447	-0.160035	-1.11501	0.001565	0.00503469	down	-1.04518	-0.524077	-0.452575	-0.404396	-0.0761359	-0.0897065	-0.483863	0.0630276	0.07183	-	-1.35022	-0.993777	-0.736931	-0.473617	-0.493509	-0.159816	-0.651329	0.0227813	0.033231	down	-1.12592	-0.225612	-0.84475	-0.0425298	-0.361971	-0.416837	-0.458314	0.136238	0.100691	-	-0.606445	-0.977389	-1.17997	-1.24032	-1.49442
Q1LS20	ahcY	Rmet_0170	NC_007973	Adenosylhomocysteinase	4.1672	4.04157	4.16422	3.84881	4.85978	4.06505	-0.133551	0.651838	0.264976	-	4.32618	4.18089	4.21391	4.07828	5.04435	5.11837	-0.506671	0.146692	0.122135	-	4.01332	4.18242	4.10274	4.10233	3.93874	4.07303	0.06146	0.667712	0.295082	-	4.0718	5.67444	4.00723	5.13196	5.18611	4.1362	-0.233597	0.684932	0.3277	-	4.02268	3.99304	4.165	4.19379	3.27451
Q1LS18	metF	Rmet_0172	NC_007973	5,10-methylenetetrahydrofolate reductase	1.79744	2.03698	1.61077	1.89093	1.93483	2.0455	-0.142021	0.402696	0.187909	-	1.75738	2.05966	2.17978	2.04815	2.24221	1.69973	0.00224405	0.991489	0.42199	-	1.73448	2.0465	2.23128	1.85896	1.83266	1.91102	0.13654	0.461059	0.231872	-	2.18531	2.021	1.65119	2.12409	2.11753	1.94426	-0.109459	0.558884	0.284155	-	1.51578	1.6794	2.13456	1.66821	1.03906
Q1LS14		Rmet_0176	NC_007973	soluble lytic murein transglycosylase	1.78076	1.8654	1.98941	0.991262	1.12397	1.33881	0.727178	0.00308088	0.00700094	up	1.99444	0.879828	1.52379	1.47628	1.52466	1.40094	-0.00127504	0.996667	0.422688	-	1.53972	1.86804	1.25893	1.2319	1.47145	0.788214	0.391705	0.174178	0.119506	-	1.8983	1.66525	2.25906	1.26633	1.28512	1.61801	0.551047	0.036443	0.0383778	-	1.78085	1.58633	1.90066	1.3685	1.03115
Q1LS13		Rmet_0177	NC_007973	putative NAD-dependent epimerase/dehydratase precursor	-0.918667	0.395676	-0.260481	0.0140731	-0.156105	-0.200097	-0.147114	0.679613	0.273422	-	-0.364206	-0.218446	-0.285874	-0.039207	-0.412985	-0.391197	-0.00837934	0.958335	0.41409	-	-0.695337	0.0181163	-0.69843	-0.0717351	-0.482387	-0.0427215	-0.259602	0.359442	0.195645	-	-0.180134	-0.467128	-0.0815168	-0.137791	0.0379696	-0.360475	-0.0894942	0.624254	0.307117	-	-1.02644	-0.735548	-0.792584	-0.477317	-0.12489
Q1LS12	gst	Rmet_0178	NC_007973	Glutathione S-transferase	0.720987	0.797215	0.345431	1.22798	1.04318	1.03084	-0.479453	0.031651	0.0288813	-	1.15878	1.48661	1.36579	1.05603	1.16068	1.16127	0.211061	0.182345	0.141172	-	1.56619	1.06929	1.39895	1.05727	0.926146	0.656599	0.464804	0.0590045	0.0584459	-	1.36312	1.67985	0.979116	1.1074	0.615265	0.88255	0.472289	0.0904679	0.0741798	-	1.12515	0.730504	0.514157	0.569872	0.0467657
Q1LS11	cca	Rmet_0179	NC_007973	fused tRNA nucleotidyl transferase ; 2'3'-cyclic phosphodiesterase and 2'nucleotidase and phosphatase	-3.38456	-2.58735	-1.63046	-0.452828	-0.747472	-0.543355	-1.9529	0.0047715	0.00912402	down	-1.80711	-0.626898	-2.54	-0.689082	-0.535983	-0.705197	-1.01458	0.0803841	0.0818818	-	-4.50339	0.805453	-1.22132	-1.18146	-1.22963	-0.839108	-0.55635	0.682587	0.29851	-	-2.18599	-3.91986	-5.79064	0.522254	-0.605869	-0.449961	-3.78764	0.00693511	0.0121067	down	-1.11328	-1.47054	-2.34745	-1.78867	-4.31748
Q1LS09		Rmet_0181	NC_007973	conserved hypothetical protein; putative exported protein	-0.811169	-0.00218989	-0.200531	0.365302	0.187506	0.184612	-0.58377	0.0499129	0.0399464	-	-0.919871	0.0401842	0.362557	0.307554	-0.20721	0.65162	-0.423031	0.330047	0.208882	-	-0.53605	-0.572435	-0.0911705	0.163096	-0.055018	0.117088	-0.47494	0.0446055	0.0494935	-	-0.272875	0.237381	0.265909	0.293478	-0.0819827	0.151242	-0.0441075	0.835142	0.376629	-	-1.35345	-0.330225	-1.16331	-0.443919	-1.37369
Q1LS08		Rmet_0182	NC_007973	putative short chain dehydrogenase/reductase SDR, oxidoreductase protein	0.336504	1.30934	1.08837	0.701396	1.26722	0.957858	-0.0640866	0.838824	0.317835	-	0.87868	0.776296	1.2441	0.94707	0.820411	1.04112	0.030157	0.865501	0.38936	-	1.23382	1.16809	1.60573	0.780515	1.1477	1.12108	0.319445	0.151793	0.108638	-	1.31144	1.75188	1.44152	0.910054	1.21223	0.791986	0.530192	0.0298643	0.0331711	-	1.48118	1.22862	1.42446	1.4443	1.28296
Q1LS07	folB	Rmet_0183	NC_007973	dihydroneopterin aldolase	0.0276458	-0.398723	-0.910385	-0.00262439	0.451019	-0.0747533	-0.551701	0.103743	0.0688782	-	0.2968	0.451484	-0.368139	0.345722	0.104018	0.341257	-0.136951	0.598421	0.312534	-	0.389606	-0.282946	0.444782	0.18998	0.132722	-0.0763908	0.101711	0.686189	0.298871	-	0.310852	0.384669	0.657857	0.0859005	0.291452	-0.0551064	0.34371	0.0797988	0.0683064	-	-0.667064	-0.70722	-0.670248	-0.474861	-0.166134
Q1LS05		Rmet_0185	NC_007973	conserved hypothetical protein	-0.210338	-1.49189	-0.00947699	-2.09287	-1.9502	-2.31158	1.54765	0.00981631	0.013201	up	-1.01144	-0.272274	-0.188655	-1.44586	-1.64672	-1.9225	1.18091	0.00514305	0.0179831	up	-0.699833	-0.47235	-1.22112	-1.96769	-1.36802	-1.83534	0.925919	0.0142208	0.0253913	up	-0.576872	-0.207595	-0.255992	-2.53596	-2.26544	-1.68187	1.81427	0.00046638	0.00303571	up	-2.2423	-2.05137	-1.82465	-1.95973	-4.05344
Q1LS04	glmU	Rmet_0186	NC_007973	fused N-acetyl glucosamine-1-phosphate uridyltransferase ; glucosamine-1-phosphate acetyl transferase	1.80543	1.87973	1.866	1.73964	1.46842	1.80391	0.179732	0.257293	0.136259	-	1.12602	1.48947	1.43366	1.97419	1.71701	1.64999	-0.430677	0.0431515	0.0559855	-	1.19315	1.6573	1.35527	1.80422	1.60849	1.76561	-0.324195	0.113498	0.0885038	-	1.02114	1.20582	1.63611	2.00364	2.00132	1.76923	-0.637043	0.0188137	0.0238317	down	1.45268	1.10024	1.30957	1.5604	1.2658
Q1LS03	glmS	Rmet_0187	NC_007973	L-glutamine:D-fructose-6-phosphate aminotransferase	3.27359	3.31423	3.36332	3.55962	3.25816	3.55664	-0.141091	0.360327	0.173773	-	3.24423	3.30765	3.2044	3.6045	3.44507	3.50462	-0.265967	0.0697195	0.0757114	-	2.85784	3.09702	3.21729	3.5409	3.30507	3.69627	-0.456697	0.0438581	0.0492058	-	2.7186	2.91252	3.107	3.56374	3.55887	3.44371	-0.609398	0.00634575	0.0113927	down	2.90515	3.37433	3.19122	3.34213	3.40536
Q1LRZ8	pilY1	Rmet_0192	NC_007973	putative type-4 fimbrial biogenesis protein	2.54855	2.55719	2.4764	1.52224	1.57886	1.36662	1.03814	0.000208876	0.00234723	up	1.83355	2.423	2.3844	1.4975	1.67583	1.38109	0.695513	0.0158347	0.0309179	up	1.9844	2.32641	2.28119	1.30064	1.45476	1.74517	0.697144	0.0101952	0.0214114	up	2.30459	2.40723	2.30216	1.55089	1.37616	1.3696	0.905778	0.000360049	0.00254149	up	1.99616	2.04536	2.04861	1.64016	1.93952
Q1LRZ6	ribA	Rmet_0194	NC_007973	GTP cyclohydrolase II	-0.512086	-0.337546	-0.178606	-0.288693	-0.383306	-0.312138	-0.0147008	0.920297	0.339764	-	-0.414399	-1.23526	-0.665892	0.251932	-0.593893	-0.406024	-0.52252	0.149254	0.123361	-	-0.315863	-0.322321	-0.826395	-0.491912	-0.310364	-0.405831	-0.0854907	0.671528	0.295779	-	-0.132513	-1.19914	-0.305647	-0.232859	-0.430411	-0.370572	-0.201152	0.527994	0.273306	-	-0.622863	-0.798103	-0.204344	-0.223532	-0.272089
Q1LRZ5	bfr	Rmet_0195	NC_007973	bacterioferritin, iron storage and detoxification protein	1.13322	0.30857	0.672903	-1.07031	-0.237581	-0.436743	1.28644	0.00628844	0.0105617	up	1.51382	0.0463899	-0.104559	-0.778467	-0.264781	-0.678161	1.05902	0.0637631	0.0719428	-	1.88711	-0.340871	0.214012	-0.957993	-0.257726	-1.1979	1.39129	0.0658946	0.0627277	-	0.977289	0.273038	0.29497	-0.788252	-1.33339	-0.699776	1.45557	0.00212024	0.00616522	up	-1.44654	-0.319706	0.0336489	-1.46798	-2.67964
Q1LRZ4		Rmet_0196	NC_007973	GCN5-related N-acetyltransferase																																									-1.87629	-1.94491	-2.74681	-3.28069	-2.57479
Q1LRZ3	qor	Rmet_0197	NC_007973	quinone oxidoreductase, NADPH-dependent	2.79882	3.26827	2.87186	2.04008	2.61414	2.2808	0.667975	0.0220263	0.0224009	up	2.90995	2.98834	2.79141	2.4857	2.7434	2.06471	0.465299	0.0644087	0.0719428	-	2.72361	2.91829	2.92256	2.34048	2.55468	2.48838	0.393639	0.0354512	0.0427159	-	2.8345	2.98996	2.96539	2.57356	2.47149	2.81543	0.309792	0.0742469	0.064865	-	3.15446	3.20907	3.20029	2.94694	2.48991
Q1LRY8	dehH1	Rmet_0202	NC_007973	Haloacetate dehalogenase H-1	-1.77496	-1.26973	-2.5889	-1.6293	-3.10798	-1.46189	0.188524	0.743677	0.291477	-	-0.769863	-1.12645	-1.81417	-2.56875	-0.34773	-1.81818	0.341392	0.596866	0.312047	-	-2.34403	-1.51802	-0.091478	-1.94144	-1.4459	-1.79586	0.40989	0.501945	0.245418	-	-1.33887	-3.45855	-2.24087	-3.78888	-2.12162	-0.29218	-0.278535	0.788631	0.361172	-	-1.00161	-4.28438	-3.50087	-2.53688	-0.71122
Q1LRY7		Rmet_0203	NC_007973	Probable signal peptide protein	0.995425	0.911078	0.580865	0.376031	0.291244	0.797975	0.340707	0.143834	0.087466	-	0.677725	1.00429	0.68934	0.792685	0.760445	0.470402	0.115941	0.510956	0.285451	-	-0.205291	0.92501	0.752823	0.697787	0.602439	0.635183	-0.154289	0.644727	0.289614	-	0.834837	1.42096	1.09562	0.655172	0.710694	0.791986	0.397857	0.0713138	0.0630948	-	1.41814	1.3054	1.31429	1.32733	1.07273
Q1LRY5	aptA	Rmet_0205	NC_007973	Beta-alanine-pyruvate aminotransferase	2.43679	2.60782	2.34762	2.42442	2.63281	2.78816	-0.151049	0.37291	0.178305	-	2.61416	2.80198	2.97396	2.86011	2.77454	3.30416	-0.182902	0.387788	0.234153	-	2.9323	2.65433	2.83417	2.57499	2.55565	2.62387	0.222094	0.168546	0.116642	-	2.82719	2.86978	2.86433	2.82381	2.68252	2.7098	0.115057	0.350114	0.201923	-	2.62717	2.56516	2.58233	2.26485	1.95138
Q1LRY4	mmsA	Rmet_0206	NC_007973	Methylmalonate-semialdehyde dehydrogenase	1.89157	2.45736	2.67481	2.22306	2.23202	2.36159	0.0690236	0.771962	0.299983	-	2.55112	2.5325	2.43372	2.52451	2.43787	2.40349	0.0504888	0.685157	0.341034	-	2.64047	2.44745	2.00309	2.19944	2.44874	2.33782	0.0350018	0.871987	0.347604	-	2.56262	2.61285	2.57291	2.56632	2.46663	2.38348	0.110654	0.378952	0.215082	-	2.48646	2.90555	2.37054	2.56382	2.36759
Q1LRY0	sbm	Rmet_0210	NC_007973	Methylmalonyl-CoA mutase	1.36174	0.818797	1.13796	1.32164	1.26664	1.26782	-0.179202	0.342959	0.168698	-	1.17361	1.10323	1.0438	1.4304	1.58811	1.3377	-0.34519	0.0390991	0.0521693	-	1.07941	1.18451	0.746952	1.40791	1.31325	1.5101	-0.406798	0.0564165	0.0569901	-	0.570327	1.13179	0.907646	1.66759	1.47616	1.25708	-0.597023	0.0254063	0.0294275	down	1.24834	1.60924	1.17414	2.03737	2.25608
Q1LRX9		Rmet_0211	NC_007973	diadenosine tetraphosphate (Ap4A) hydrolase and other HIT family hydrolases	0.79695	1.21714	1.13826	0.580246	0.57431	0.710914	0.428961	0.0377186	0.0326586	-	0.579911	0.631901	0.787444	0.838002	0.754932	0.262917	0.0478015	0.812885	0.375426	-	0.385633	0.874735	0.720742	1.02695	0.640492	0.787529	-0.157955	0.450779	0.22959	-	1.24443	1.02171	0.519654	1.00622	0.990374	0.792456	-0.00108712	0.996153	0.421009	-	1.27253	1.26217	1.21408	1.1253	0.110814
Q1LRX8	hbdA	Rmet_0212	NC_007973	3-hydroxybutyryl-CoA dehydrogenase	3.5515	2.96683	2.99921	2.8295	2.63679	2.70952	0.447243	0.067424	0.050145	-	3.57704	3.13058	2.78478	2.6898	2.93423	2.95055	0.305938	0.236283	0.168098	-	3.53403	3.11324	3.32434	2.94043	2.78559	2.76268	0.494302	0.0254419	0.0350212	-	3.3287	3.32871	3.57644	2.57389	2.84927	2.57855	0.744049	0.00269537	0.00703858	up	3.08257	3.06661	2.94521	2.62588	2.68449
Q1LRX7	crp1	Rmet_0213	NC_007973	transcriptional regulator, CRP-family
Q1LRX6		Rmet_0214	NC_007973	long-chain-fatty-acid--CoA ligase (Long-chain acyl-CoA synthetase)																																									-1.09292	-3.85646	-3.58397	-3.72707	-1.72882
Q1LRX5	livG8	Rmet_0215	NC_007973	leucine/isoleucine/valine transporter subunit, ATP-binding component of ABC superfamily																																									-3.0755	-4.40345	-3.0198	-4.58191	-2.42511
Q1LRX3		Rmet_0217	NC_007973	ABC-type transporter, livM-like permease component
Q1LRX2		Rmet_0218	NC_007973	ABC-type transporter, periplasmic component: HAAT family	0.835317	0.997779	0.979211	-0.218971	0.0884694	0.147698	0.931704	0.00101256	0.00403222	up	0.165649	0.590115	-0.0142205	0.221172	-0.0870698	-0.110992	0.239478	0.290557	0.191255	-	0.391117	0.705386	0.204749	-0.0913737	0.294372	-0.589483	0.562579	0.0870661	0.0752286	-	0.49597	0.213262	0.411459	0.064545	-0.362935	0.402376	0.338902	0.18393	0.126086	-	0.832591	1.22579	0.612077	1.27455	1.81416
Q1LRX1	livF8	Rmet_0219	NC_007973	leucine/isoleucine/valine transporter subunit, ATP-binding component of ABC superfamily
Q1LRX0	paaK	Rmet_0220	NC_007973	Phenylacetate--CoA ligase	-3.93054	-1.84856	-5.32781	-1.16895	-1.49486	-1.86862	-2.19149	0.0450753	0.0371624	down	-1.70423	-6.24094	-6.26998	-1.85946	-2.42646	-1.7078	-2.74047	0.0780758	0.0808671	-	-5.58047	-5.89248	-2.41568	-2.14578	-2.37471	-2.47117	-2.29899	0.0501941	0.0528115	-	-1.58256	-2.56639	-5.82991	-2.73201	-1.82178	-1.59776	-1.27577	0.297652	0.178647	-	-3.9132	-4.16249	-4.5121	-2.34222	-2.23622
Q1LRW8	nppD	Rmet_0222	NC_007973	2-nitropropane dioxygenase	1.31114	1.5836	1.69284	1.26877	1.45153	1.36336	0.167969	0.317687	0.159199	-	1.29287	1.41323	1.46134	1.24556	1.62722	1.39756	-0.0342962	0.826901	0.37949	-	1.32591	1.04911	1.53815	1.4245	1.11082	1.53119	-0.0511128	0.806786	0.332542	-	1.1524	1.4583	1.12094	1.1222	1.51999	1.17029	-0.0269479	0.882387	0.391234	-	1.68161	1.60552	1.38641	0.352173	0.966849
Q1LRW7		Rmet_0223	NC_007973	putative SAM-dependent methyltransferase	-0.620937	0.359763	-0.22095	-0.762566	-0.167202	-0.0649118	0.170851	0.610836	0.252162	-	-0.825164	-0.0971721	-0.0567581	0.120852	-0.18754	-0.798018	-0.0381294	0.910723	0.400895	-	-0.515524	-0.109981	-0.96378	-0.299439	-0.268346	-0.448126	-0.191124	0.462579	0.232504	-	-0.206346	-0.571923	-0.687822	-0.319043	0.018341	-0.179609	-0.328593	0.121198	0.0922342	-	-0.75152	0.468361	-0.104745	-1.17009	-0.221851
Q1LRW5	dac	Rmet_0225	NC_007973	D-alanyl-D-alanine carboxypeptidase	2.72287	3.01391	2.85125	2.48918	2.37116	2.61254	0.371716	0.04405	0.0365375	-	2.79926	2.7468	2.74005	2.61298	2.78824	2.44397	0.146976	0.332154	0.209909	-	2.63594	2.79601	2.81559	2.76167	2.33063	2.36417	0.26369	0.1836	0.12356	-	2.7531	2.7595	2.85156	2.7884	2.5437	2.79659	0.0784866	0.568723	0.287492	-	2.312	2.29142	2.3585	2.36165	2.90712
Q1LRW4		Rmet_0226	NC_007973	Putative hydrolase of the alpha/beta superfamily	0.200812	-0.420008	0.104137	-0.270194	-0.728518	-0.113392	0.332348	0.231144	0.125906	-	0.0469803	-0.23755	-0.247488	0.0339542	-0.0976203	-0.337343	-0.0123494	0.942463	0.40954	-	-0.328738	0.302371	0.440278	0.0963197	-0.929874	-0.31529	0.520918	0.176878	0.120512	-	-0.62609	0.0135857	0.739005	-1.11173	-0.658979	0.500191	0.465672	0.414017	0.229668	-	-1.08497	-1.28382	-0.382217	-1.57638	-0.879359
Q1LRW1	dctB	Rmet_0229	NC_007973	signal transduction histidine kinase regulating C4-dicarboxylate transport system	-3.89366	-1.69396	-3.92895	-2.76691	-2.56156	-2.55079	-0.545769	0.417604	0.193276	-	-1.42702	-2.01631	-2.8528	-2.48232	-2.6103	-2.6184	0.471632	0.244002	0.171363	-	-3.01722	-3.0618	-0.927913	-2.52826	-2.56934	-2.55638	0.215681	0.730686	0.311088	-	-3.22709	-3.21037	-3.3519	-2.55617	-2.55174	-2.74713	-0.644774	0.00239431	0.00664606	down
Q1LRW0	dctD	Rmet_0230	NC_007973	response regulator of C4-dicarboxylate transportsystem	-1.141	-1.12891	-1.43635	-1.19381	-0.990192	-0.51927	-0.334328	0.176318	0.103093	-	-1.01348	-1.20881	-1.11303	-1.49413	-1.08269	-1.41259	0.21803	0.221907	0.161244	-	-0.949198	-1.17521	-1.50614	-0.874737	-0.417297	-1.35452	-0.327996	0.30107	0.173994	-	-1.11698	-1.45438	-1.03537	-1.04	-0.634357	-0.689628	-0.414251	0.0678121	0.0608814	-	-3.00364	-1.92191	-2.09413	-2.25871	-1.82619
Q1LRV7		Rmet_0233	NC_007973	Thiol-disulfide isomerase-like and thioredoxin-like protein	-1.95467	-2.00043	-1.70496	-0.523725	-0.495863	-1.0039	-1.21219	0.000855271	0.00375558	down	-0.828832	-1.92432	-1.73004	-0.650085	-0.57853	-0.184618	-1.02332	0.0209469	0.036125	down	-1.8309	-1.73287	-1.79575	-0.748273	-1.26279	-1.30927	-0.679731	0.0136739	0.0251096	down	-1.90898	-0.927137	-2.79456	-0.524582	-0.523965	-1.48099	-1.03371	0.102844	0.081448	-	-0.626202	-1.38004	-0.424364	-0.175077	-0.405696
Q1LRV5		Rmet_0235	NC_007973	conserved hypothetical protein	-1.35596	-1.38763	-1.71493	-2.59292	-2.46423	-1.77454	0.791057	0.0227029	0.0228514	up	-1.61157	-0.686901	-1.07925	-1.28889	-1.8745	-2.00559	0.597085	0.10367	0.0973546	-	-1.78148	-0.969575	-1.02215	-1.80528	-2.26336	-1.89979	0.73174	0.038923	0.0454416	up	-1.47444	-0.510065	-0.946258	-1.65169	-2.29599	-2.22359	1.08017	0.0134909	0.0188275	up	-2.95702	-3.18131	-2.86996	-3.66724	-1.53399
Q1LRV2		Rmet_0238	NC_007973	conserved hypothetical protein
Q1LRV0	glnK	Rmet_0240	NC_007973	Nitrogen regulatory protein PII-2	-2.39633	-2.00218	-1.8434	-2.81229	-0.64173	0.240354	-1.00942	0.240442	0.129496	-	-1.76297	-2.47218	-2.51526	0.593654	-2.7197	-1.04296	-1.1938	0.202	0.151256	-	-1.73359	-1.92733	-2.30373	0.163214	0.201356	-2.60197	-1.24242	0.169467	0.116991	-	-1.39833	-1.92608	-2.13765	-1.37952	0.191582	0.301464	-1.52519	0.0237766	0.0279722	down	-2.68308	-3.18384	-2.92503	-2.64597	-2.63172
Q1LRU9	amtB	Rmet_0241	NC_007973	ammonium transporter
Q1LRU8	gshA	Rmet_0242	NC_007973	glutamate-cysteine ligase	2.99265	3.21284	2.62872	3.20662	3.53565	3.22144	-0.376502	0.112744	0.0731706	-	3.21532	3.64412	3.60277	3.36049	3.18232	3.51022	0.136393	0.47147	0.271071	-	3.1957	3.09804	3.59984	3.47342	3.09514	3.40283	-0.0259401	0.901951	0.355125	-	3.38118	3.40877	3.11886	3.50104	3.39499	3.26712	-0.0847784	0.576272	0.290218	-	3.77122	3.65529	3.56901	3.34423	3.1033
Q1LRU7	gshB	Rmet_0243	NC_007973	glutathione synthetase	2.38751	2.75397	2.34297	2.7284	2.75179	2.75203	-0.249256	0.164328	0.0971202	-	2.33668	2.74307	2.62793	2.77854	2.52377	2.69965	-0.0980907	0.568022	0.302098	-	2.61524	2.79997	2.98599	2.71313	2.43831	2.63731	0.204152	0.26671	0.160462	-	2.72318	2.68233	2.87496	2.78464	2.66331	2.58396	0.082853	0.539421	0.277725	-	3.09916	3.06964	2.99377	2.87308	2.76855
Q1LRU6		Rmet_0244	NC_007973	phosphotransferase system, fructose-specific component IIA	-2.80365	-2.35709	-3.15425	-1.50272	-1.38833	-1.41535	-1.33619	0.00111123	0.00431903	down	-2.30858	-2.71395	-3.17712	-1.36793	-1.64375	-1.07394	-1.37134	0.00269105	0.0132288	down	-2.59969	-2.72344	-2.71495	-1.2331	-1.16485	-1.24236	-1.46593	3.45688e-05	0.00231262	down	-2.9532	-2.61833	-2.64072	-1.27422	-1.32977	-1.57272	-1.34519	0.000188169	0.0018616	down	-1.83252	-2.05275	-2.17281	-2.41646	-1.51681
Q1LRU4	ptsI	Rmet_0246	NC_007973	Phosphoenolpyruvate-protein phosphotransferase of PTS system (enzyme I)	0.867197	1.07784	1.20126	1.33229	1.40832	1.37548	-0.323266	0.0623301	0.0474316	-	0.734685	1.40006	1.31215	2.25248	1.37228	1.27077	-0.482875	0.197157	0.149	-	0.987447	1.04504	0.674482	1.57407	1.08881	1.13174	-0.362547	0.124428	0.0948921	-	0.861634	0.877422	0.750405	1.27984	0.971279	1.30771	-0.356457	0.0492095	0.0476969	-	0.698331	1.19631	0.90068	1.00409	1.35907
Q1LRU2	bfr	Rmet_0248	NC_007973	bacterioferritin, iron storage and detoxification protein	4.04531	3.292	3.61241	3.72469	3.71356	3.51263	-0.000385635	0.998666	0.358058	-	3.58828	3.41285	3.67607	3.65985	3.74316	3.93008	-0.218631	0.181986	0.141073	-	3.72623	3.64745	3.65402	3.55243	3.72	3.68929	0.0219981	0.873104	0.347658	-	3.84734	3.79867	3.80945	3.59381	3.39069	3.50746	0.321167	0.0361574	0.0381596	-	3.6078	3.04736	3.63972	3.3916	2.54663
Q1LRU1	moeB	Rmet_0249	NC_007973	molybdopterin synthase sulfurylase	-2.13894	-1.67474	-0.576539	-1.51538	-1.147	-1.71795	-0.00329617	0.994051	0.35734	-	-1.24569	-1.85686	-1.73696	-0.965373	-0.975428	-0.70028	-0.732809	0.0125445	0.0267358	down	-1.55553	-1.52554	-1.82379	-1.57619	-1.07532	-1.15891	-0.364811	0.11139	0.0878637	-	-2.39032	-3.04757	-1.51616	-0.975156	-1.11223	-1.46731	-1.13312	0.0324355	0.0354211	down	-1.96452	-2.93033	-1.18386	-0.985972	-2.05377
Q1LRU0	ctpA	Rmet_0250	NC_007973	C-terminal processing peptidase	4.6579	4.3625	4.56868	4.04798	4.06607	4.12611	0.449641	0.0170423	0.0186404	-	4.64638	4.46263	4.38345	4.24993	4.06861	4.18814	0.328592	0.0531418	0.0640683	-	4.73873	4.68967	4.51294	4.14102	4.15881	4.21756	0.474647	0.0140159	0.0252707	-	4.67917	4.53698	4.58757	4.21661	4.26058	4.20646	0.373358	0.0173979	0.0224768	-	4.62298	4.49956	4.34786	4.25249	4.37985
Q1LRT9	gpmA	Rmet_0251	NC_007973	phosphoglyceromutase 1	2.04415	1.92833	2.13024	1.64426	1.61334	1.3181	0.509007	0.0155063	0.0176275	-	2.02772	2.12372	1.87299	1.82159	1.76354	1.52259	0.305566	0.0852591	0.0850896	-	1.85873	1.96629	2.0735	1.41467	1.48438	1.44578	0.517897	0.00893516	0.0199622	-	2.24091	2.01607	2.10252	1.65057	1.365	1.62013	0.574598	0.00730301	0.0125456	-	1.74737	1.55321	1.67914	1.58396	0.955854
Q1LRT8	grxC	Rmet_0252	NC_007973	glutaredoxin 3	-0.390463	-0.175414	-0.245505	-0.201631	-0.624966	-0.960994	0.325403	0.19254	0.110298	-	-0.894433	-0.250575	-0.849367	-1.05854	-0.461288	-0.524478	0.0166424	0.95088	0.411409	-	-0.219054	-0.17669	0.0887142	-0.366638	-0.518057	-0.00654893	0.194738	0.353676	0.194311	-	0.0938626	-0.0603064	-0.247657	-0.51126	-0.809125	-0.485887	0.530724	0.0171887	0.0222655	-	0.00323208	-0.0350909	-0.165199	-0.843537	-0.864188
Q1LRT6	secB	Rmet_0254	NC_007973	protein export chaperone	2.55549	2.67336	2.75775	2.39645	2.33826	2.36994	0.293984	0.0570449	0.0441886	-	1.97956	2.67234	2.77543	2.41571	2.33275	2.44624	0.0775459	0.755306	0.360767	-	2.20378	2.83724	2.72396	2.35057	2.41187	2.43594	0.188868	0.392055	0.208376	-	2.80095	2.81378	2.80691	2.33361	2.38733	2.31157	0.463042	0.00577663	0.0107501	-	2.66792	2.43497	2.52508	2.36045	2.21794
Q1LRT5	gpsA	Rmet_0255	NC_007973	glycerol-3-phosphate dehydrogenase (NAD+)	-3.73468	-2.00658	-3.4695	-1.19885	-0.637663	-0.6446	-2.24322	0.00386914	0.00803537	down	-1.94342	-2.29275	-1.78144	-0.483552	-0.45274	-0.841753	-1.41319	0.000441023	0.00639506	down	-1.47705	-3.00653	-2.03434	-0.714167	-0.578964	-0.688491	-1.5121	0.00894636	0.0199622	down	-3.07154	-3.08482	-3.33151	-0.632898	-0.880992	-0.374077	-2.5333	1.02254e-05	0.000524244	down	-1.88817	-1.60962	-1.4755	-0.830122	-1.78841
Q1LRT4	bug	Rmet_0256	NC_007973	Extra-cytoplasmic Solute Receptor	-2.6918	-2.40004	-4.22043	-3.00836	-3.59827	-2.73795	0.0107752	0.984322	0.355245	-	-2.58673	-2.59508	-2.53045	-3.69589	-2.143	-2.68453	0.270386	0.520238	0.288026	-	-3.08152	-2.13999	-2.07111	-2.99116	-2.41978	-2.4942	0.204174	0.562172	0.264006	-	-3.7386	-3.06215	-2.14206	-2.23398	-4.37855	-2.4604	0.0433724	0.952318	0.410479	-
Q1LRT1		Rmet_0259	NC_007973	putative methyltransferase
Q1LRS9	coxB	Rmet_0261	NC_007973	cytochrome c oxidase, subunit II	4.31186	4.31767	4.24312	3.43146	3.51333	3.47617	0.817229	0.000484307	0.00301227	up	4.40368	4.11944	4.07928	3.67854	3.68135	3.58896	0.551183	0.00870321	0.0233198	-	4.02938	4.2957	4.02276	3.369	3.73471	3.71596	0.50939	0.0276075	0.0367374	-	4.16377	3.77228	4.16843	3.62074	3.67385	3.84042	0.323155	0.0960301	0.0776186	-	4.03156	3.87658	3.90841	3.55385	3.70116
Q1LRS8	coxA	Rmet_0262	NC_007973	cytochrome c oxidase, subunit I	-1.04112	-0.0546184	-0.368079	0.890473	0.693926	0.546558	-1.19826	0.00548662	0.00984866	down	-0.662763	0.0199133	0.450152	0.732838	-0.99985	0.509234	-0.144973	0.797235	0.371153	-	-5.78966	-0.303144	0.233443	0.800205	-1.63175	0.375617	-1.80115	0.336191	0.187041	-	-2.81978	-0.598058	-0.528993	-0.203661	1.02763	-0.649862	-1.37365	0.123566	0.0938169	-
Q1LRS5	coxC	Rmet_0265	NC_007973	cytochrome c oxidase, subunit III	-1.05673	-1.0154	-0.665353	-0.408461	-0.64173	-0.455715	-0.410527	0.047648	0.0387001	-	-0.937726	-4.10677	-3.67899	-0.51581	-0.533627	-0.535038	-2.37967	0.0303562	0.044999	down	-4.23088	-3.78385	-4.0705	-0.520176	-0.686626	-0.834953	-3.34782	2.15914e-06	0.00189916	down
Q1LRS3		Rmet_0267	NC_007973	Putative transmembrane cytochrome oxidase	-2.33376	-1.19004	-1.32666	-1.01916	-1.09887	-1.11228	-0.54005	0.144561	0.0878428	-	-1.2952	-0.357691	-0.799308	-0.833227	-0.95103	-1.0589	0.130319	0.630712	0.32394	-	-1.69329	-1.26376	-0.622023	-1.07368	-1.29601	-1.02962	-0.0599155	0.84552	0.34131	-	-1.74373	-1.47069	-1.8048	-0.830557	-0.91946	-1.52396	-0.581746	0.0447182	0.0444792	-	-2.81527	-2.91952	-2.51941	-3.2115	-2.24809
Q1LRS2		Rmet_0268	NC_007973	conserved hypothetical protein; putative transmembrane protein	-3.41829	-3.39893	-3.20915	-2.75784	-2.04067	-1.72909	-1.16625	0.00653673	0.0107923	down	-3.42659	-3.83248	-3.57145	-2.29742	-2.25327	-2.0514	-1.40947	0.000152852	0.00386455	down	-3.56427	-3.54592	-2.46209	-3.33577	-2.1585	-2.00473	-0.691099	0.199717	0.130609	-	-3.40311	-3.61728	-3.45912	-1.91208	-1.96952	-5.82393	-0.257995	0.820519	0.372102	-
Q1LRS1	ctaA	Rmet_0269	NC_007973	cytochrome c oxidase assembly
Q1LRR9	sco2	Rmet_0271	NC_007973	cytochrome oxidase assembly protein, Sco1/SenC family	-0.921612	-0.665093	-0.312554	-1.09923	-1.46083	-1.54154	0.734113	0.0154251	0.0175745	up	-0.379934	-0.390926	-0.209602	-0.755104	-1.22254	-1.84831	0.948496	0.0180207	0.0329668	up	-1.13533	-0.118053	-0.491046	-1.84864	-1.30547	-1.26568	0.891786	0.0315747	0.0398463	up	-0.810449	-0.260673	-0.547082	-1.76352	-1.32581	-2.07673	1.18262	0.00352972	0.00813805	up	-0.361741	-1.40807	-0.498798	-0.20429	-0.00162121
Q1LRR7		Rmet_0273	NC_007973	conserved hypothetical protein; Putative pirin-related protein	2.67511	3.08399	2.83909	2.79411	2.8385	2.91226	0.0177721	0.91138	0.337227	-	2.92569	2.99684	2.41933	2.73749	2.71906	2.70169	0.0612094	0.755694	0.360767	-	3.04725	3.05775	2.99843	2.89987	2.43019	2.78264	0.330246	0.102377	0.0832255	-	3.06417	2.70121	2.85205	2.76852	2.85308	2.72121	0.0915466	0.543583	0.279424	-	2.95838	2.97423	2.58903	2.78471	2.90413
Q1LRR6		Rmet_0274	NC_007973	putative transferase/phosphorylase	0.206199	0.741674	0.287285	0.564204	0.663813	0.587576	-0.193479	0.326057	0.162339	-	0.379559	0.438253	0.328278	0.52859	0.743369	0.769217	-0.298362	0.0633819	0.0719181	-	0.260012	-0.142204	0.630368	0.718286	0.781691	0.625632	-0.459144	0.0893167	0.0766462	-	-0.188463	0.303048	0.307967	0.386073	0.6815	0.755191	-0.466737	0.0580771	0.0541372	-	1.22976	-0.0982695	1.08649	0.396854	-0.0631132
Q1LRR3	nasF	Rmet_0277	NC_007973	ABC-type transporter, periplasmic component: NitT family
Q1LRR1		Rmet_0279	NC_007973	probable 2-keto-4-pentenoate hydratase / 2-oxohepta-3-ene-1,7-dioic acid hydratase (Catechol pathway) oxidoreductase protein	3.55716	3.64343	3.76309	3.15518	2.84438	3.05252	0.6372	0.00495366	0.00931665	up	3.71491	3.48496	3.58653	3.16399	3.17768	3.26305	0.393892	0.02165	0.0366799	-	3.69832	3.5258	3.61334	3.02519	3.08313	3.35043	0.459572	0.0254969	0.0350421	-	3.4531	3.48009	3.42196	3.10733	3.28822	3.23496	0.241548	0.0855815	0.071805	-	3.27935	3.3814	3.31259	3.29211	3.47405
Q1LRR0	maiA	Rmet_0280	NC_007973	maleylacetoacetate isomerase	1.03024	1.0467	1.03787	1.89753	1.57291	1.9688	-0.77481	0.00242647	0.00608717	down	1.08931	1.81841	1.71801	1.75743	1.79108	2.12632	-0.349701	0.198273	0.149354	-	0.749815	0.816491	1.59879	1.76946	1.56004	1.95149	-0.705298	0.0433389	0.0488725	down	0.843003	0.974249	1.0755	1.7936	1.95733	1.88294	-0.913708	0.000438909	0.00294859	down	1.76309	1.62956	1.7309	1.81926	0.967904
Q1LRQ9	ftsY	Rmet_0281	NC_007973	probable cell division protein; signal recognition particle receptor FtsY	0.0531964	-0.467801	-0.291621	0.0192568	-0.341822	0.00797497	-0.130545	0.531815	0.230389	-	-0.203216	0.0765554	-0.271894	-0.229185	-0.230266	0.17064	-0.036581	0.845968	0.383697	-	-0.16605	-0.378817	0.525835	-0.144064	-0.121517	-0.0124421	0.0863308	0.751501	0.317796	-	0.174383	0.474542	0.13891	0.380468	0.0497201	-0.290561	0.216069	0.351187	0.202183	-	-0.918605	-0.638913	-0.97029	-0.396668	-0.901075
Q1LRQ8		Rmet_0282	NC_007973	Peptidase M16-like protein (Zn-dependent peptidase)	3.20762	3.20256	3.3253	2.83532	2.92666	2.75405	0.406482	0.0183232	0.0195348	-	3.41043	3.23072	3.27164	2.91859	3.05758	2.98514	0.317162	0.0444822	0.0568148	-	3.41562	3.39903	3.23156	2.90002	2.94274	2.88257	0.440294	0.0170198	0.0281349	-	3.43572	3.44155	3.44584	2.88394	2.902	3.09052	0.482216	0.00763579	0.0129051	-	3.25258	3.15616	3.01045	3.11541	3.00698
Q1LRQ7		Rmet_0283	NC_007973	Peptidase M16-like protein (Probable peptidase signal peptide protein)	3.00479	2.90637	3.29941	2.71465	2.65254	2.5155	0.442624	0.0317962	0.0289815	-	3.03413	3.142	3.25188	2.70551	2.71296	2.94736	0.354064	0.0451203	0.057112	-	3.2746	3.13216	3.38672	2.95921	2.77109	2.88423	0.392987	0.0358721	0.0429876	-	3.1889	3.01435	3.0225	2.99469	2.79946	2.91373	0.172624	0.221554	0.143034	-	3.20516	3.41089	3.08231	3.18245	2.94962
Q1LRQ6		Rmet_0284	NC_007973	putative methyltransferase	-1.81789	-1.35709	-1.17718	-1.07223	-1.02334	-1.05682	-0.399919	0.0875407	0.0605835	-	-0.775462	-1.21906	-1.10433	-1.11549	-1.25166	-1.00204	0.0901164	0.61067	0.31675	-	-0.995131	-0.906574	-1.35531	-1.13382	-1.13758	-0.856742	-0.0429577	0.823842	0.336888	-	-1.28188	-0.689135	-0.955201	-1.27351	-0.90017	-1.13357	0.12701	0.550164	0.281027	-	-0.448903	-0.842439	-0.586859	-0.431016	-2.45742
Q1LRQ5	coaD	Rmet_0285	NC_007973	pantetheine-phosphate adenylyltransferase	3.00633	2.19948	0.953656	2.46306	2.45274	2.53955	-0.431964	0.428853	0.196814	-	2.9921	2.87323	2.9975	2.37805	2.44983	2.61254	0.474136	0.0111752	0.0255583	-	2.90368	2.74852	3.3296	2.01768	2.7235	2.50844	0.577392	0.0669956	0.063501	-	3.73802	3.39917	2.84604	2.21041	2.47038	2.50615	0.932097	0.0112547	0.0166654	up	2.49748	1.21535	2.33707	2.25173	1.79273
Q1LRQ3	pth	Rmet_0287	NC_007973	peptidyl-tRNA hydrolase	-0.893371	-0.81677	-0.721197	-0.754581	-0.19166	-0.679314	-0.268595	0.207849	0.116466	-	-1.0346	-1.58246	-0.487757	-0.503042	-0.153855	-1.04495	-0.467655	0.2409	0.169813	-	-0.801944	-0.427199	-0.638512	-0.809854	-0.3578	-0.182096	-0.172634	0.458434	0.231644	-	-0.490783	-1.08749	-1.06052	-0.276656	-0.64472	-0.684908	-0.344169	0.17483	0.121399	-	-0.612352	-0.4066	-0.424594	-0.446399	-1.74059
Q1LRQ2	rplY	Rmet_0288	NC_007973	50S ribosomal protein L25 (General stress protein CTC)	3.19375	3.27427	3.2677	2.94023	2.82476	3.00849	0.320746	0.0422045	0.0354367	-	3.054	3.39573	3.26434	3.04697	2.91403	3.04812	0.234984	0.153272	0.125525	-	3.17787	3.55382	3.1616	3.1266	3.05257	3.19404	0.173358	0.337844	0.187605	-	3.0437	3.57055	3.41924	3.07199	3.12462	2.97873	0.286051	0.15023	0.10832	-	2.94113	2.98777	3.04629	2.95816	2.97196
Q1LRQ1	prs	Rmet_0289	NC_007973	Ribose-phosphate pyrophosphokinase (RPPK) (Phosphoribosyl pyrophosphate synthetase) (P-Rib-PP synthetase) (PRPP synthetase)	3.23662	3.49508	3.49729	3.19802	3.04508	3.11909	0.288936	0.0845085	0.0591509	-	3.32716	3.03345	3.17918	3.15178	3.45691	3.17228	-0.0803913	0.622394	0.320806	-	3.15065	3.40555	2.9399	3.2317	3.4015	3.41715	-0.184752	0.328537	0.184181	-	3.35617	3.20283	3.35599	3.37021	3.33013	3.35338	-0.0462448	0.702757	0.33377	-	3.16186	3.17393	3.24	3.07191	3.09698
Q1LRQ0	ispE	Rmet_0290	NC_007973	4-diphosphocytidyl-2-C-methylerythritol kinase	-2.59357	-1.1906	-1.18531	-1.94694	-0.822154	-2.07933	-0.0403499	0.941019	0.34539	-	-0.807052	-0.840839	-0.725084	-2.01773	-1.10915	-2.05045	0.934785	0.0168392	0.0316268	up	-2.68209	-0.52629	-0.901519	-2.13544	-1.51372	-2.16708	0.568777	0.375091	0.20241	-	-1.7414	-0.869268	-0.6156	-2.11939	-2.02127	-2.94887	1.28775	0.0175208	0.0225756	up	-1.28488	-1.45145	-1.08368	-2.25924	-1.72042
Q1LRP9	lolB	Rmet_0291	NC_007973	outer-membrane lipoprotein lolB precursor (involved in outer membrane biogenesis)	-0.340086	0.215229	-0.192235	-1.15985	-1.03403	-1.15536	1.01072	0.00157305	0.00503469	up	-1.26896	-0.206278	-1.41456	-0.830129	-1.32122	-0.957418	0.0729925	0.845202	0.383697	-	-1.35136	-0.6977	-0.70237	-0.746589	-1.52652	-1.09225	0.204645	0.504058	0.246178	-	-0.371585	-1.76761	-1.44716	-1.31332	-1.0267	-0.913197	-0.111046	0.781008	0.358354	-	-1.82665	-2.70739	-4.44525	-1.86226	-0.912612
Q1LRP8		Rmet_0292	NC_007973	Tetratricopeptide TPR_2 repeat protein	1.73958	1.8094	1.76985	1.89844	1.53989	0.614247	0.422087	0.258548	0.136835	-	2.02871	2.17278	2.39263	-0.0633829	2.1238	1.79693	0.912256	0.17158	0.135485	-	2.19441	1.9139	2.54816	0.397105	-0.154067	2.12669	1.42891	0.0568541	0.0572835	-	2.02582	2.29838	2.11558	1.41785	0.886767	-0.188304	1.44115	0.0140255	0.0193509	up	2.19156	1.81032	2.05157	0.86545	0.0357731
Q1LRP7	mutM	Rmet_0293	NC_007973	formamidopyrimidine/5-formyluracil/ 5-hydroxymethyluracil DNA glycosylase	-3.92291	-0.118094	-2.79891	0.0359189	-0.0489327	-2.83797	-1.32964	0.320508	0.160319	-																					0.422546	-2.93735	-0.162462	-3.72367	-0.250225	-1.28815	0.861592	0.508682	0.265547	-	-1.12433	-0.806968	-0.666481	-2.56551	-2.27041
Q1LRP6		Rmet_0294	NC_007973	Putative GTPase	-3.0938	2.81314	3.10688	-1.30821	-0.630155	1.67231	1.03076	0.595576	0.248129	-	-2.05537	-1.25289	-1.16095	1.43068	-0.430545	-0.954801	-1.50485	0.0635762	0.0719428	-	-2.02361	-2.84505	-1.76835	1.55366	1.65995	-0.540407	-3.1034	0.00372315	0.0141769	down	-1.39573	-2.44045	-1.91948	1.47388	-0.724312	1.48456	-2.66327	0.00803412	0.0132543	down	-2.00264	-1.92442	-2.22873	2.19238	-3.47105
Q1LRP4		Rmet_0296	NC_007973	Peptidase S16, lon-like																																									-3.97845	-3.19713	-0.79036	-2.93008	-1.39301
Q1LRP3		Rmet_0297	NC_007973	P-loop-containing ATPase protein	0.705925	1.38051	1.37977	1.43403	1.18288	1.34873	-0.166478	0.490846	0.217308	-	0.653726	1.50925	1.19875	1.71861	1.73201	1.36569	-0.484863	0.108966	0.100228	-	1.30819	1.35806	1.43804	1.57572	1.18899	1.119	0.0735288	0.686361	0.298871	-	1.69124	1.84558	1.67893	1.8271	1.35526	1.65888	0.124836	0.47458	0.252068	-	1.18473	0.946766	1.02943	1.44069	1.41098
Q1LRP2		Rmet_0298	NC_007973	conserved hypothetical protein; signal peptide protein; putative exported protein	2.29723	2.29565	2.51488	1.28768	1.36025	1.38329	1.02551	0.000262431	0.00246281	up	2.67307	1.60802	1.51505	1.48129	1.41068	1.6226	0.427188	0.248067	0.173161	-	1.88698	2.15006	1.62822	1.59301	1.54038	1.73733	0.264847	0.197404	0.129386	-	2.56482	1.88102	2.33404	1.70519	1.29574	1.24811	0.843614	0.0118489	0.017139	up	2.02898	1.73132	2.29876	1.33368	0.908706
Q1LRP1	hprK	Rmet_0299	NC_007973	HPr kinase/phosphorylase (HPrK/P) (HPr(Ser) kinase/phosphorylase)	0.649024	0.587806	0.593661	1.36346	1.29692	1.18046	-0.670116	0.00174203	0.00521411	down	0.64311	0.816547	0.846903	1.30342	1.45157	1.05801	-0.502149	0.0188503	0.0341675	-	0.456141	0.967404	0.321851	1.22496	1.16361	1.06735	-0.570173	0.0347056	0.0420545	-	0.624812	0.95276	0.424071	1.29227	1.12464	1.17056	-0.528609	0.0231641	0.0273839	-	1.06041	0.628398	1.34788	1.24613	0.939214
Q1LRP0	ptsN	Rmet_0300	NC_007973	PTS IIA-like nitrogen-regulatory protein	0.369178	0.221058	0.0910692	0.112522	0.380445	0.196454	-0.00270571	0.985928	0.355349	-	-0.0531063	-0.159396	0.669454	0.386701	0.195047	0.346033	-0.156943	0.551255	0.296859	-	0.965636	0.47932	0.587516	-0.00610477	0.510318	0.18646	0.447266	0.082884	0.0734544	-	0.52303	0.332285	0.419731	0.107072	0.115711	0.39532	0.218981	0.172138	0.119943	-	0.583351	0.548399	0.374364	0.143481	-0.131333
Q1LRN8	rpoX	Rmet_0302	NC_007973	sigma 54 modulation protein, ribosome-associated	1.94769	1.32143	1.48873	1.52094	1.38778	1.35464	0.16483	0.435237	0.199129	-	1.02806	1.15409	1.28969	1.16128	1.41157	1.5071	-0.2027	0.236251	0.168098	-	1.76677	1.14872	1.05951	1.41481	1.26428	1.61015	-0.104747	0.6742	0.296349	-	1.67303	1.22875	1.78171	1.15083	1.05074	1.14068	0.447082	0.0482648	0.0470622	-	1.12552	0.752806	1.12326	-0.0178213	0.672882
Q1LRN7	rpoN	Rmet_0303	NC_007973	RNA polymerase sigma 54 (sigma N) factor	0.0403131	0.084601	-0.424263	0.468912	0.273787	0.145711	-0.39592	0.0871035	0.0604515	-	0.0611148	0.0210402	0.26335	0.116078	0.442813	0.345226	-0.186204	0.263432	0.180009	-	0.352052	0.393075	0.10381	0.193094	0.247097	-0.21794	0.208895	0.311813	0.177679	-	0.294202	-0.508903	-0.115111	0.526196	0.0222655	0.291735	-0.390003	0.174887	0.121399	-	-0.787429	-0.210038	-0.495936	-0.391328	-0.774226
Q1LRN6	lptB	Rmet_0304	NC_007973	Probable ABC transporter ATP-binding protein	1.43802	1.45455	1.43416	1.07161	1.35584	1.2723	0.208992	0.169628	0.099965	-	1.78489	1.65939	1.70907	1.38682	1.40328	1.26958	0.364557	0.0238368	0.0390088	-	1.20754	1.5309	1.50253	1.22139	1.31364	1.07588	0.210017	0.240112	0.148838	-	1.53702	1.6055	1.67423	1.09033	0.857672	1.20735	0.553799	0.00836038	0.0135732	-	1.73245	1.58505	1.62128	1.50875	1.40932
Q1LRN5		Rmet_0305	NC_007973	conserved hypothetical protein; OstA-like protein	0.564538	1.02726	1.34369	-0.896629	-0.154303	-1.08652	1.69098	0.00209601	0.00576987	up	-0.0507539	0.771038	1.18389	-0.0577984	-0.0474663	-0.216098	0.741847	0.0642524	0.0719428	-	0.827856	0.619878	0.651032	-0.560622	0.189661	-0.422035	0.963921	0.00661898	0.0175413	up	1.45323	1.0271	1.96216	-0.920856	-0.476483	0.378883	1.82032	0.00454637	0.0094055	up	0.127855	-0.233944	-0.123382	-0.490053	-0.94438
Q1LRN4		Rmet_0306	NC_007973	conserved hypothetical protein; putative exported protein	0.373014	0.241954	0.0648126	-0.30649	-0.707846	-0.450866	0.714994	0.00552851	0.00988062	up	0.273919	-0.330322	0.114727	-1.18876	-0.708967	-0.403007	0.786351	0.0268814	0.0421897	up	0.393757	0.539431	-0.495109	-0.577434	-0.982601	-0.100028	0.699381	0.104022	0.0840192	-	0.597414	0.0742972	0.340191	-0.547169	-0.671113	-1.00455	1.07824	0.0019484	0.00591262	up	-2.24821	-0.217759	0.0731388	-1.89733	-1.99384
Q1LRN3	kdsD2	Rmet_0307	NC_007973	D-arabinose 5-phosphate isomerase	1.36647	1.22792	0.96342	1.8182	1.62253	1.78738	-0.556766	0.0131377	0.0159427	-	1.59125	1.74243	1.33158	1.32823	1.57632	1.43606	0.108217	0.52613	0.288871	-	1.4626	1.37654	1.53994	1.6565	1.62369	1.41047	-0.103857	0.498752	0.244601	-	1.34676	1.62943	0.897586	1.49941	1.45801	1.66518	-0.249608	0.289368	0.175078	-	2.00239	1.81574	2.05309	1.6077	1.68341
Q1LRN2		Rmet_0308	NC_007973	probable glutathione-regulated potassium-efflux system k+/h+ antiporter transmembrane protein; Kef-type K+ transport system	-1.29791	-1.76937	0.100958	-2.48908	-4.36683	-2.87059	2.25339	0.0163142	0.0180927	up	-2.2666	-1.61606	-2.2281	-2.79188	-2.79204	-2.34114	0.604765	0.048268	0.0597914	-	-2.71126	-1.58252	-2.33983	-2.87345	-2.59396	-2.34803	0.393942	0.275078	0.163485	-	-2.41299	-2.3543	-1.436	-2.70232	-2.85694	-2.09271	0.482895	0.212938	0.139492	-	-2.44514	-1.81647	-2.01686	-1.6945	-2.5489
Q1LRN0		Rmet_0310	NC_007973	putative intracellular protease/amidase/DJ-1/PfpI family	5.19529	5.03343	5.28601	4.71152	4.7574	4.90758	0.379413	0.0343132	0.0305626	-	5.07405	5.27368	5.22808	4.8647	4.99153	4.82862	0.296984	0.0613098	0.0702949	-	5.0523	5.06107	5.15305	4.98716	4.94942	5.19002	0.0466088	0.751272	0.317796	-	4.97379	5.24852	5.00515	4.95905	4.92945	4.91843	0.140177	0.321748	0.18972	-	4.41291	4.66929	4.44099	4.78658	4.49099
Q1LRM9	apt	Rmet_0311	NC_007973	adenine phosphoribosyltransferase (APRT)	-0.38312	0.786248	0.108235	-0.172628	-0.00749424	0.368455	0.107676	0.756156	0.295099	-	0.226306	0.100927	-0.265377	0.160918	0.68449	0.29921	-0.360921	0.139164	0.117906	-	-0.172339	0.43184	0.288559	0.359481	0.0856719	0.169348	-0.0221473	0.918062	0.358739	-	0.0371836	-0.204488	0.182689	0.574513	0.275052	0.418519	-0.417567	0.0413425	0.0420816	-	-0.647718	-0.604948	-1.43009	-0.804345	-0.00775752
Q1LRM8		Rmet_0312	NC_007973	putative transporter	-2.47403	-1.76427	-2.14918	-1.57361	-1.13736	-1.89666	-0.593284	0.0748283	0.0541304	-	-1.32218	-1.73401	-2.44654	-1.64016	-0.967767	-1.76768	-0.375709	0.338521	0.21153	-	-2.2901	-2.36869	-2.40707	-2.11661	-1.65517	-1.07974	-0.738114	0.0394701	0.0457217	down	-5.31102	-2.1861	-2.66697	-1.37688	-1.72498	-0.875474	-2.06225	0.0517721	0.0494428	down	-1.97993	-2.72502	-1.55232	-0.992035	-0.881258
Q1LRM7	uvrA1	Rmet_0313	NC_007973	ATPase and DNA damage recognition protein of nucleotide excision repair excinuclease UvrABC	-0.353568	0.0278082	0.124817	-0.0288926	0.261978	0.958146	-0.464058	0.16698	0.0986166	-	0.291577	0.92423	0.220081	0.836932	0.670602	-1.12981	0.352721	0.557865	0.298196	-	0.0989276	0.709153	0.840329	0.527512	0.426685	0.508301	0.0619705	0.79462	0.329379	-	-0.319082	0.637247	0.771827	0.327212	0.0251593	0.645211	0.0308033	0.930926	0.40447	-	0.531186	0.843792	0.89567	0.563647	0.706349
Q1LRM5	ssb1	Rmet_0315	NC_007973	Single-stranded DNA-binding protein (Helix-destabilizing protein)	1.96836	1.66278	2.05665	0.293553	0.902792	0.84999	1.21382	0.00167227	0.00510127	up	1.65034	1.75548	1.96995	1.0552	1.16219	0.725185	0.811062	0.00384613	0.0154164	up	1.89565	2.12218	1.6165	0.97294	0.318297	0.914581	1.14284	0.00374292	0.0141907	up	1.72662	2.00239	2.07124	0.983071	0.888222	1.19335	0.911868	0.00134066	0.00495518	up	2.6897	2.41812	2.51238	2.60802	2.60841
Q1LRK5		Rmet_0335	NC_007973	putative transglycosylase
Q1LRK4		Rmet_0336	NC_007973	putative regulatory protein, IclR family	-3.56981	-1.51341	-2.34141	-0.899467	-1.64635	-0.882776	-1.33201	0.0526903	0.0416812	down	-5.61026	-1.96644	-2.27705	-1.3018	-1.44903	-1.38003	-1.90763	0.100932	0.095906	-	-2.25909	-2.39107	-1.78955	-1.28144	-1.41759	-1.03923	-0.900484	0.00626234	0.0171599	down	-2.00589	-1.70561	-1.78729	-1.36053	-1.30352	-1.37767	-0.48569	0.0110104	0.0164751	-	-2.35041	-2.69829	-1.78977	-1.93606	-3.3719
Q1LRK3		Rmet_0337	NC_007973	putative regulatory protein, IclR family	-4.27866	-4.60762	-4.05802	-2.70273	-2.34732	-2.55857	-1.77856	0.000112995	0.00181751	down	-4.5208	-4.22779	-4.19299	-2.53721	-2.23635	-2.87433	-1.76456	0.000180292	0.00423273	down	-3.86251	-3.66656	-4.56481	-4.40556	-2.51026	-2.2425	-0.978521	0.167687	0.116139	-	-3.54093	-3.99308	2.34319	-2.68512	-2.76847	-2.79663	1.0198	0.572772	0.289089	-
Q1LRK2		Rmet_0338	NC_007973	beta-lactamase-like protein	-1.74067	-2.61537	-3.01372	-2.54761	-0.507246	-0.99756	-1.10578	0.12032	0.0764541	-	-3.53423	-2.56168	-3.14111	-0.906867	-0.387804	-2.23697	-1.90179	0.0120387	0.026379	down	-3.04785	-4.04079	-1.59587	-0.656757	-0.315983	-2.23756	-1.82474	0.0585223	0.058202	-	-5.61465	-2.0145	-2.06756	-1.73246	-1.95119	-1.54578	-1.48909	0.190746	0.129483	-	-3.02963	-2.03702	-3.90075	-3.16285	-1.86151
Q1LRK1		Rmet_0339	NC_007973	Monooxygenase, FAD-binding:FAD dependent oxidoreductase	-6.39357	-3.93302	-3.3734	-2.5481	-3.05421	-2.49855	-1.86637	0.057573	0.0445556	down	-1.20339	-1.92198	-5.85217	-2.53256	-2.83045	-3.0071	-0.202476	0.873193	0.391092	-	-1.93929	-4.63902	-4.17618	-2.34947	-2.48154	-4.32634	-0.532382	0.56793	0.265728	-	-1.15897	-4.80556	-3.53328	-2.4867	-3.387	-2.16089	-0.48774	0.626222	0.307774	-
Q1LRJ8	gltI	Rmet_0342	NC_007973	glutamate and aspartate transporter subunit ; periplasmic-binding component of ABC superfamily																					-0.797979	0.238483	-2.18162	-3.94412	-3.84362	-2.71365	2.58676	0.00940745	0.020482	up	-1.07882	-0.432243	-3.97408	-4.16288	-4.17199	-2.41779	1.75584	0.143191	0.104092	-	-1.51919	-4.02309	-2.48605	-2.32428	-4.96113
Q1LRJ7		Rmet_0343	NC_007973	putative transcriptional regulator	-1.86995	-1.98404	-2.78582	-2.21368	-2.64369	-3.39755	0.538367	0.218132	0.12058	-	-0.928387	-1.00989	-1.59336	-3.20544	-2.95187	-2.52423	1.71664	0.000745421	0.00834906	up	-1.29525	-0.687199	-1.34134	-2.61114	-2.60178	-3.03314	1.64076	0.000604601	0.00633099	up	-2.35038	-1.69012	-1.5207	-3.32197	-2.86728	-2.89869	1.17558	0.00497996	0.0099203	up	-1.17076	-1.53088	-0.900394	-2.1146	-1.34094
Q1LRJ4		Rmet_0346	NC_007973	Aminotransferase, class I and II	-2.3538	-1.34179	-2.04419	-0.65669	-0.560125	0.0199749	-1.51431	0.00370447	0.00789322	down	-1.27261	-1.76444	-2.37966	-0.394206	-0.540591	-0.998585	-1.16111	0.0127166	0.0269657	down	-1.87818	-2.08215	-1.70373	-0.787019	-0.554775	-0.987468	-1.1116	0.00106731	0.00818027	down	-2.04313	-2.94371	-1.97279	-0.468601	-0.696003	-0.593149	-1.73396	0.00108816	0.00466606	down	-2.48433	-2.55188	-1.96209	-1.31414	-2.4155
Q1LRJ0		Rmet_0350	NC_007973	secretion protein (HlyD-related)
Q1LRI7	queF	Rmet_0353	NC_007973	NADPH-dependent 7-cyano-7-deazaguanine reductase (NADPH- dependent nitrile oxidoreductase)	0.345319	0.182361	-0.0279414	0.391975	0.416751	0.687029	-0.332006	0.0913794	0.0626243	-	-0.102276	0.491608	0.278775	0.708234	0.516784	0.229485	-0.262132	0.271694	0.182742	-	0.146752	0.117907	0.613221	0.317604	0.410851	-0.182946	0.110791	0.657418	0.29279	-	0.457266	0.227168	0.329797	0.79501	-0.143793	0.460355	-0.0324469	0.904489	0.3967	-	1.23874	1.18019	1.1268	1.49648	1.48748
Q1LRI6	ilvA	Rmet_0354	NC_007973	threonine deaminase	1.70717	1.55224	1.59573	1.97169	2.21424	2.10282	-0.477868	0.0120922	0.0150016	-	0.996997	0.85333	1.23452	2.12671	2.26682	1.99234	-1.10034	0.000524065	0.00670615	down	1.02006	1.33674	1.99847	2.13943	2.07368	2.24755	-0.701797	0.0431011	0.0486848	down	1.23269	0.556592	1.30098	2.1244	2.02466	2.21192	-1.09024	0.00354044	0.00813805	down	1.14365	1.27296	0.697288	1.04065	1.51559
Q1LRI5	otsB	Rmet_0355	NC_007973	trehalose-phosphatase (Trehalose 6-phosphate phosphatase) (TPP)	-1.53148	-2.26725	-1.53695	-1.00956	-0.948552	-0.637971	-0.913203	0.011427	0.0146391	down	-1.67688	-1.06874	-1.28401	-0.68511	-0.813276	-0.0237839	-0.835821	0.0239987	0.039074	down	-1.8521	-1.13702	-1.13219	-0.945807	-1.52117	-1.51433	-0.0466664	0.874172	0.347769	-	-1.81094	-1.18924	-1.55396	-0.811392	-1.26258	-1.21913	-0.420347	0.106681	0.0840089	-	-2.01704	-1.61935	-1.93508	-2.57145	-2.39087
Q1LRI4		Rmet_0356	NC_007973	Glycoside hydrolase, family 15	1.31518	1.60942	1.34625	2.37215	2.16274	2.39957	-0.887867	0.00117847	0.00447562	down	1.4454	1.74243	1.54405	2.27233	2.38782	2.40231	-0.776859	0.00145614	0.0108154	down	0.955537	1.52388	1.49896	2.18994	2.19131	2.36497	-0.922615	0.00421807	0.0145505	down	1.18656	1.01899	0.98638	2.47004	2.42663	2.27397	-1.32624	6.33742e-05	0.00120156	down	1.44554	1.63615	1.63862	1.58508	1.67616
Q1LRI3	otsA	Rmet_0357	NC_007973	trehalose-6-phosphate synthase	-0.64765	0.150005	-0.791339	-0.974796	-0.528828	-0.677643	0.297428	0.344327	0.169038	-	-0.6041	-0.0442905	-0.768159	-0.785999	-0.493175	-0.992637	0.285087	0.290498	0.191255	-	-0.928134	-0.527862	-0.177924	-1.27657	-0.641609	-1.1764	0.486889	0.125711	0.0952392	-	-0.272812	-0.0737281	-1.12052	-0.796309	-1.10912	-0.686643	0.375005	0.269482	0.165201	-	-1.04431	-0.916838	-0.802412	-1.18613	-2.21741
Q1LRI2		Rmet_0358	NC_007973	conserved hypothetical protein	-6.00133	-4.08206	-4.4715	-1.76518	-1.24957	-1.67232	-3.28927	0.000783734	0.00364443	down	-3.32728	-0.586676	-0.518118	-1.07903	-1.377	-1.72793	-0.0827058	0.920544	0.40288	-	-0.395085	-3.36977	-0.323313	-1.02456	-1.2744	-1.42523	-0.121328	0.890999	0.351916	-	-0.898219	-0.701424	-2.10939	-1.65403	-1.46081	-1.31352	0.239777	0.563294	0.285637	-	-1.91498	-1.98765	-1.67973	-1.46853	-2.32845
Q1LRI1	coxI	Rmet_0359	NC_007973	carbon monoxide dehydrogenase accessory protein;	-1.17655	-0.516878	-0.609048	-1.00898	-0.964324	-1.37602	0.348947	0.184559	0.106245	-	-0.675835	-1.32126	-1.74503	-1.19913	-1.47393	-1.10696	0.0126295	0.967405	0.416127	-	-0.593228	-1.06307	-2.92414	-0.716185	-1.15911	-1.24834	-0.485602	0.463179	0.232672	-	-1.20773	-1.19036	-0.863084	-1.69933	-0.89087	-0.680464	0.00316524	0.991811	0.420423	-	-1.41219	-0.914597	-0.890143	-0.907914	-0.290943
Q1LRI0	coxG	Rmet_0360	NC_007973	carbon monoxide dehydrogenase accessory protein	-1.19185	-0.567318	-0.791195	-0.835463	-0.353737	-0.150093	-0.403691	0.163581	0.0969583	-	-0.923309	-0.63921	-0.505481	-0.103297	-0.712602	-0.639436	-0.204222	0.389965	0.234749	-	-0.523116	-0.923764	-0.266649	-0.245221	-0.156902	-0.910047	-0.133786	0.65183	0.291367	-	-0.189234	-0.194788	-1.03781	-0.557632	-0.721519	-0.174086	0.0104702	0.972566	0.414792	-	-1.30776	-1.12357	-2.22713	-0.588259	-0.820977
Q1LRH7	coxM	Rmet_0363	NC_007973	putative carbon-monoxide dehydrogenase (acceptor)	1.2013	1.18488	0.963249	1.0322	1.15947	0.879168	0.0928668	0.549927	0.234959	-	1.09946	1.1946	1.29444	1.06621	0.756928	0.982134	0.261078	0.118554	0.105982	-	1.4526	0.408338	1.06255	1.30937	1.41066	1.18594	-0.327492	0.297489	0.172378	-	1.64588	1.54246	1.26077	1.32306	1.42387	1.48485	0.0724389	0.64437	0.313481	-	1.14132	0.781743	1.05659	0.617978	1.18378
Q1LRH6	coxL	Rmet_0364	NC_007973	putative carbon-monoxide dehydrogenase, large subunt	2.08355	1.96437	2.30192	2.25729	2.23276	2.36806	-0.169422	0.285608	0.147701	-	1.72803	1.74076	1.5811	2.72999	2.13446	2.17585	-0.663469	0.0166513	0.03153	down	1.42956	1.6088	1.29373	2.2939	2.76344	2.16499	-0.96342	0.00395345	0.0144292	down	1.69457	1.7209	1.46326	2.45097	2.69222	2.64515	-0.969868	0.000555176	0.00329757	down	1.76993	2.10917	1.56032	2.28448	2.73324
Q1LRH5	coxS	Rmet_0365	NC_007973	putative carbon monoxide dehydrogenase, 2Fe-2S iron-sulfur small subunit	0.0885207	0.0166395	-0.374539	-0.287227	0.188637	0.459223	-0.210004	0.42435	0.19519	-	-0.340708	-0.189235	-0.393127	1.00758	0.488509	0.595385	-1.00485	0.00156798	0.0112853	down	-1.10265	-0.819872	-0.105106	0.77544	0.640492	0.188641	-1.21073	0.00871777	0.0197631	down	-1.63218	-0.381341	-1.34801	0.443949	0.62577	0.739427	-1.72356	0.00263005	0.00700285	down	-0.261516	-0.503679	-1.04204	1.07351	0.513807
Q1LRH3		Rmet_0367	NC_007973	Putative Fe-S oxidoreductase FAD/FMN-containing dehydrogenase oxidoreductase protein	2.43574	2.68663	2.61819	2.84879	2.82235	3.01918	-0.316588	0.0644046	0.0482543	-	3.219	2.90777	2.98006	3.07133	2.85681	2.97364	0.0683459	0.654414	0.330572	-	2.57485	2.82763	2.65358	3.09832	3.04431	3.20421	-0.430257	0.0247407	0.0343246	-	2.09328	2.78322	2.78263	3.13981	3.17249	2.87973	-0.510968	0.072406	0.0636564	-	2.46803	2.80815	2.76588	2.66357	2.44575
Q1LRH2		Rmet_0368	NC_007973	Histidine triad (HIT) protein	-2.82467	-2.35123	-3.43994	-1.50574	-1.80685	-1.60041	-1.23428	0.0060999	0.0104627	down	-2.65926	-2.56577	-2.30909	-1.90873	-1.8153	-1.46046	-0.783208	0.00539869	0.0182931	down	-2.62947	-2.4841	-2.06481	-1.85267	-2.36914	-1.24661	-0.569989	0.134115	0.0990483	-	-3.15359	-2.05945	-2.1	-1.62914	-1.57189	-2.01644	-0.698523	0.0862724	0.071845	-	-2.75623	-2.98205	-1.75504	-2.44658	-2.74894
Q1LRH1		Rmet_0369	NC_007973	ABC-type transporter, ATPase and permease components	-1.13007	-0.389004	-0.665089	-0.684749	-0.759472	-0.291708	-0.149412	0.563146	0.238372	-	0.142857	-0.246354	-0.688421	-0.182296	0.117792	-0.477213	-0.0834001	0.767842	0.36404	-	-0.142471	-0.0656259	-0.549038	-0.382926	-0.263567	-0.514101	0.134486	0.49534	0.243815	-	-0.631153	-0.471534	0.294583	-1.60427	-0.175362	-0.0361548	0.335893	0.522036	0.271066	-	-0.415836	-0.493221	-0.639671	-0.59811	-1.05096
Q1LRH0		Rmet_0370	NC_007973	conserved hypothetical protein	-0.0952724	-1.0787	0.109315	-0.646274	-0.401121	-0.58993	0.19089	0.584789	0.245005	-	-0.216865	-0.442008	0.0932568	-0.500416	-0.652635	-0.800762	0.462733	0.0477296	0.0594804	-	0.0181284	0.222237	0.0864865	-0.738644	-0.583035	-0.483352	0.710628	0.00308701	0.0132454	up	-0.364674	-0.137964	0.147291	-0.94098	-0.705911	-0.737461	0.676335	0.00890092	0.0141255	up	-0.444475	-1.06379	-0.646316	-0.412359	-0.54664
Q1LRG9	ubiE	Rmet_0371	NC_007973	bifunctional 2-octaprenyl-6-methoxy-1,4-benzoquinone methylase and S-adenosylmethionine:2-DMK methyltransferase	1.53935	1.59768	1.58078	0.859855	1.11821	1.18325	0.518828	0.010779	0.0140243	-	1.41934	1.1502	1.03081	0.931813	1.25519	0.970642	0.147567	0.417344	0.247752	-	1.42696	1.37809	1.13322	1.19362	1.24326	0.662963	0.279472	0.235147	0.147213	-	1.5942	1.35467	1.2664	1.24752	1.10851	1.16884	0.230133	0.149765	0.108065	-	1.87841	1.66771	1.37136	1.76513	1.55437
Q1LRG8	Tim44	Rmet_0372	NC_007973	import inner membrane translocase, subunit Tim44	2.16442	3.16257	3.19012	2.42514	1.74139	1.11716	1.07781	0.049082	0.039474	up	2.72448	3.16677	3.24906	1.00634	2.40683	1.24246	1.49489	0.0104447	0.025002	up	2.65564	3.60084	3.14915	1.17086	0.934161	2.26106	1.67985	0.00809238	0.0189244	up	3.13855	3.16462	3.32661	1.60876	1.1406	0.662034	2.07279	0.000238483	0.00200266	up	2.52658	2.52637	2.77942	1.03218	1.08152
Q1LRG7		Rmet_0373	NC_007973	conserved hypothetical protein	-0.726179	-1.22477	-1.07942	-0.744031	-0.558612	-0.905782	-0.273981	0.193955	0.110645	-	-0.98995	-0.157259	-0.587471	-0.83517	-0.457852	-0.605649	0.0546641	0.831955	0.380314	-	-0.753319	-1.02841	-0.0660816	-0.974293	-0.754637	-1.04065	0.307257	0.310866	0.177325	-	-0.836855	-1.1333	-0.528479	-1.57334	-1.1235	-0.886195	0.361466	0.195258	0.131537	-	-0.602739	-1.30039	-0.484144	-1.51727	-0.709592
Q1LRG6	ubiB	Rmet_0374	NC_007973	Probable ubiquinone biosynthesis protein ubiB	0.425096	-1.06148	1.32985	-0.351084	0.428825	0.564442	0.0170942	0.979405	0.354025	-	-0.817412	0.344459	0.494498	0.507624	-0.332841	-0.0971055	-0.0187108	0.965813	0.415681	-	-0.5491	0.0776834	-0.0489875	0.690889	-0.320915	0.276361	-0.388913	0.265579	0.160221	-	0.475253	0.0684721	-0.0620016	-0.177451	0.713746	0.241927	-0.0988328	0.732252	0.343146	-	-1.17167	-0.335095	-0.0272387	0.00450503	-0.424908
Q1LRG4		Rmet_0376	NC_007973	conserved hypothetical protein
Q1LRG3		Rmet_0377	NC_007973	conserved hypothetical protein	-1.0878	-1.27342	-1.08879	-1.37429	-1.17372	-1.83577	0.311258	0.18054	0.104888	-	-2.14221	-1.00771	-0.866038	-1.35334	-1.14322	-1.93109	0.137233	0.746516	0.358454	-	-1.2194	-0.401335	-0.881756	-1.4023	-1.34586	-1.64238	0.629347	0.0431146	0.0486848	up	-1.18025	-0.998959	-1.06274	-1.2994	-2.32952	-1.35494	0.580638	0.104991	0.0828793	-	-1.94354	-2.00517	-1.21986	-1.22072	-0.823323
Q1LRG2	aspS	Rmet_0378	NC_007973	aspartyl-tRNA synthetase	3.84202	3.81095	3.8141	3.79572	3.49632	3.83648	0.112845	0.464974	0.209348	-	4.23962	3.88325	3.88137	3.76265	3.70951	3.90481	0.209094	0.230905	0.165345	-	3.91294	3.94727	3.76195	3.65549	3.50886	3.78404	0.224593	0.179699	0.121774	-	4.07874	3.7905	3.82347	3.77904	3.82744	3.72039	0.121947	0.397611	0.222852	-	3.92791	3.98828	3.68583	3.65276	3.68636
Q1LRG1		Rmet_0379	NC_007973	conserved hypothetical protein
Q1LRF9		Rmet_0381	NC_007973	Putative endonuclease/exonuclease/phosphatase protein																																									-4.40552	-4.57518	-1.7319	-4.92498	-4.49063
Q1LRF8	mobB	Rmet_0382	NC_007973	Molybdopterin-guanine dinucleotide biosynthesis protein B	-1.06414	-0.958831	-0.530491	-1.34044	-1.06028	-0.887044	0.244769	0.284554	0.147396	-	0.0132515	-0.487366	-0.777821	-0.757559	-1.98227	-1.23214	0.906679	0.0516383	0.0629385	-	-0.479325	-0.467578	-0.195569	-1.213	-1.09292	-2.276	1.14648	0.0165334	0.0277003	up	-0.81538	-1.29031	-0.502278	-1.35667	-1.23834	-0.917997	0.301679	0.265512	0.163178	-	-0.427515	-0.266569	-0.629607	-0.483534	-1.249
Q1LRF7		Rmet_0383	NC_007973	Putative phospholipase d/transphosphatidylase																																									-3.76037	-1.50407	-1.60408	-3.87658	-1.18469
Q1LRF6		Rmet_0384	NC_007973	putative transcriptional regulator, TetR/AcrR-family	-1.12854	-1.78849	-2.19334	-5.03754	-4.98422	-5.04141	3.3176	2.78206e-05	0.00108677	up	-1.41689	-1.17166	-1.41431	-3.2504	-3.47669	-4.25214	2.32545	0.00021801	0.00467316	up	-0.838655	-1.15312	-1.79405	-3.57229	-5.18595	-5.09686	3.35642	0.00066183	0.00669128	up	-3.56091	-1.16552	-1.31676	-3.32162	-3.21671	-4.92809	1.80774	0.0668349	0.0602819	-
Q1LRF5		Rmet_0385	NC_007973	Acyl-CoA dehydrogenase	1.27156	1.13271	1.18773	1.33946	1.26614	1.60453	-0.206045	0.208666	0.116466	-	0.928598	1.27276	1.07136	1.50183	1.32651	1.27438	-0.276671	0.115862	0.104287	-	1.0659	1.13171	0.952102	1.34905	1.52373	1.41077	-0.377946	0.0341429	0.0419986	-	0.678711	1.00861	0.84327	1.46612	1.35834	1.46161	-0.585163	0.00563933	0.0105722	down	0.799448	0.975006	1.0385	1.26491	1.78633
Q1LRF4		Rmet_0386	NC_007973	Putative 3-hydroxyacyl-coa dehydrogenase oxidoreductase protein	1.70066	1.91471	1.80374	1.97181	2.0131	2.09171	-0.219169	0.138816	0.0849814	-	2.2284	2.26821	2.03933	2.07268	1.97485	1.93322	0.185061	0.205542	0.153307	-	1.97309	2.12468	2.1325	1.8623	1.68276	1.76445	0.306922	0.0680194	0.0641946	-	2.01492	2.09048	2.03961	2.00763	1.98407	1.93391	0.0731372	0.53105	0.27443	-	2.34914	1.9924	2.12176	1.65998	1.83341
Q1LRF3	fadA	Rmet_0387	NC_007973	acetyl-CoA C-acyltransferase	0.737992	0.593414	1.23475	1.20226	0.894297	0.585466	-0.038622	0.880585	0.329098	-	1.07423	1.14699	0.914814	1.03154	0.703978	1.41277	-0.00408478	0.985209	0.42056	-	0.421225	0.873259	1.12252	0.89135	0.462948	0.898704	0.0546673	0.828784	0.337497	-	0.53492	0.874731	0.755193	1.23379	1.34107	0.964638	-0.458217	0.0330878	0.0359968	-	1.37797	1.41367	1.60062	1.29594	1.37393
Q1LRF1		Rmet_0389	NC_007973	Enoyl-CoA hydratase/carnithine racemase	0.882327	0.595659	0.543723	1.84609	1.83651	1.75825	-1.13971	0.000259648	0.00246281	down	0.721472	1.00528	1.28468	1.7678	1.93806	1.77744	-0.823957	0.00424527	0.0164156	down	1.21186	0.648901	1.7188	1.80903	1.70148	1.84138	-0.59078	0.0863519	0.0749798	-	0.697715	1.02966	0.830149	1.83056	1.80637	1.71694	-0.932115	0.000584572	0.00337611	down	1.36773	1.23556	1.28892	1.0869	0.888785
Q1LRF0	yciA	Rmet_0390	NC_007973	Putative thioesterase Protein	-1.93729	-1.43533	-1.65075	-2.90871	-2.00622	-2.63339	0.841651	0.023509	0.0234613	up	-2.017	-1.56435	-1.26398	-2.55531	-2.09247	-2.1799	0.660782	0.0364348	0.0499667	up	-0.754738	-1.4078	-0.685233	-2.72048	-2.25557	-2.91288	1.68039	0.00106243	0.00818027	up	-0.978916	-1.13116	-0.766271	-2.75967	-2.77096	-1.9792	1.5445	0.00115681	0.00474014	up	-1.71204	-1.99688	-2.75363	-2.23661	-1.7794
Q1LRE8		Rmet_0392	NC_007973	ABC-type nitrate/sulfonate/bicarbonate transport system, periplasmic component: TauT family																															-1.30072	-1.63193	-1.41335	-1.87934	-1.55411	-0.743345	-0.0563989	0.862753	0.385706	-
Q1LRE7	tauB	Rmet_0393	NC_007973	ABC transporter ATP-binding protein : TauT family
Q1LRE5	ybaO	Rmet_0395	NC_007973	transcriptional regulator, AsnC-family
Q1LRE3		Rmet_0397	NC_007973	transcriptional regulator, LysR-family											-2.29909	-0.89404	-2.61993	-1.23217	-0.837985	0.261539	-1.33481	0.065324	0.0728313	-	-3.49455	-3.64381	-4.83505	-1.13743	-1.48504	-5.32042	-1.34351	0.297005	0.172278	-	-3.59914	-3.53212	-5.96199	-3.3783	-1.42413	-5.44199	-0.949609	0.452874	0.244133	-	-1.60233	-1.98087	-1.32762	-1.83242	-3.44931
Q1LRE2	gdhA	Rmet_0398	NC_007973	glutamate dehydrogenase	4.08619	3.91873	4.16329	3.19078	2.91915	2.92365	1.04488	0.000465864	0.00301227	up	4.16852	3.78197	3.80401	3.09433	3.09475	3.17476	0.796885	0.00229157	0.0127198	up	3.93796	4.01822	3.63635	3.2484	2.88608	3.25054	0.735837	0.00794636	0.0187902	up	3.96849	3.74758	4.0712	3.23524	3.2062	3.1121	0.744575	0.00182568	0.005684	up	3.94235	4.04004	4.11157	3.84258	3.75111
Q1LRE1	gltI	Rmet_0399	NC_007973	glutamate and aspartate transporter subunit ; periplasmic-binding component of ABC superfamily	7.08441	7.01862	7.22678	6.13113	6.1642	6.17638	0.9527	0.000304851	0.00253892	up	7.05978	6.86021	6.7743	6.26731	6.22205	6.19514	0.669932	0.00256484	0.0132288	up	7.20998	7.02046	6.86823	6.27995	6.22504	6.21215	0.793846	0.00195636	0.0110581	up	7.20117	7.07808	7.11786	6.31741	6.23173	6.14893	0.89968	0.000326291	0.00237196	up	6.5849	6.60122	6.59397	6.37137	6.40432
Q1LRE0	gltJ	Rmet_0400	NC_007973	glutamate and aspartate transporter subunit ; membrane component of ABC superfamily	1.5677	0.853258	0.478616	1.0542	1.0425	1.36546	-0.187531	0.556957	0.236118	-	0.641624	1.14657	1.13588	1.32465	0.904288	1.19627	-0.167044	0.448142	0.26147	-	0.639551	0.85652	1.08559	1.20401	1.21824	0.995707	-0.278764	0.160774	0.112738	-	0.769796	0.817975	0.883153	1.11084	1.17516	1.1392	-0.318093	0.0302039	0.033434	-	0.425982	0.00121492	0.705244	-0.343571	0.0902981
Q1LRD9	gltK	Rmet_0401	NC_007973	glutamate and aspartate transporter subunit ; membrane component of ABC superfamily	-0.168164	-2.08656	-1.31989	-1.48519	-1.39944	-1.67463	0.328218	0.520794	0.226524	-	-1.51925	-2.12786	-1.92842	-1.76122	-1.61485	-1.37909	-0.273461	0.237341	0.168365	-	-1.68203	-1.84366	-1.56933	-1.81677	-1.80838	-2.05487	0.195005	0.256043	0.15629	-	-2.22772	-1.89746	-1.50615	-1.2595	-1.84059	-1.62174	-0.303167	0.269674	0.165215	-	-1.34428	-2.37473	-1.08792	-1.42491	-0.864255
Q1LRD8	gltL	Rmet_0402	NC_007973	glutamate and aspartate transporter subunit ; ATP-binding component of ABC superfamily	3.26177	2.96509	3.07	2.19048	2.1414	2.35384	0.870378	0.00105495	0.00417481	up	2.81468	2.7415	2.72075	2.44326	2.45664	2.62673	0.250105	0.0904954	0.0885358	-	2.90474	2.93098	2.58235	2.6422	2.39127	2.74344	0.213719	0.273936	0.163136	-	2.92106	2.76401	2.74321	2.483	2.75138	2.77013	0.141255	0.353037	0.203008	-	2.3841	2.55401	2.65812	2.58518	2.84053
Q1LRD7	yafJ	Rmet_0403	NC_007973	glutamine amidotransferases class-II
Q1LRD6	ttuC	Rmet_0404	NC_007973	tartrate dehydrogenase/decarboxylase	-0.0572264	-0.288011	-0.305645	-0.108906	-0.759884	-0.634639	0.284182	0.228383	0.1249	-	-2.05826	-0.378463	-0.303456	-0.727387	-0.444809	-0.323962	-0.414675	0.439549	0.258085	-	-1.50699	0.125284	-0.512711	-0.170436	-0.64767	-0.374035	-0.234091	0.605153	0.278394	-	-0.52673	-0.480615	-0.76829	-1.03334	-0.281549	-0.686217	0.0751566	0.748111	0.347269	-	-1.2015	-0.927359	-0.757015	-0.552102	0.147668
Q1LRD5	ttuD	Rmet_0405	NC_007973	hydroxypyruvate reductase	0.17027	0.286856	0.243947	0.777579	0.761084	0.715462	-0.517684	0.00495687	0.00931665	-	0.150055	0.681283	1.17146	0.668478	0.967216	0.912274	-0.181722	0.541166	0.293543	-	0.207176	0.430093	1.03985	0.447503	0.466212	1.04067	-0.0924231	0.760759	0.320346	-	0.439014	0.423764	0.0657518	0.900871	0.221062	0.834957	-0.342787	0.19389	0.131069	-	1.17852	1.11588	1.03988	1.04676	1.29901
Q1LRD4	pyrC	Rmet_0406	NC_007973	dihydro-orotase	1.30531	1.30401	1.20086	1.4148	1.85351	1.7469	-0.401679	0.0473081	0.0385768	-	1.5375	1.39043	1.577	1.66595	1.86427	1.92689	-0.31739	0.0611522	0.0701959	-	1.59359	1.78808	2.12073	1.87277	1.97069	2.18347	-0.174842	0.400749	0.211502	-	1.76206	2.13185	1.52529	1.75306	1.59847	1.87163	0.065345	0.747453	0.34721	-	1.9769	2.36998	1.97126	2.16777	1.55775
Q1LRD2		Rmet_0408	NC_007973	conserved hypothetical protein	1.65512	1.44482	1.53378	-0.229503	0.610666	0.204064	1.3495	0.00138205	0.0048868	up	1.05331	0.746151	0.972959	1.42564	1.31739	1.07308	-0.347896	0.0744118	0.0785574	-	1.18194	1.26328	0.922267	1.17623	0.906434	1.15847	0.0421132	0.808669	0.333162	-	1.63838	0.819918	1.61176	1.09811	1.18297	1.28149	0.169165	0.528033	0.273306	-	1.53328	1.45667	1.63633	1.4683	1.42724
Q1LRD0	rplM	Rmet_0410	NC_007973	50S ribosomal subunit protein L13	3.35245	2.47221	2.82846	2.59757	2.67653	2.55857	0.273487	0.302894	0.154331	-	2.92722	2.64291	2.84655	2.2397	2.77341	2.96425	0.146439	0.536775	0.292258	-	3.26557	3.04359	2.88683	2.42809	2.61754	2.91333	0.412344	0.0777111	0.070251	-	3.33963	2.99596	3.42179	2.7259	2.24504	2.54863	0.745935	0.00886411	0.0141088	up	3.30842	3.00398	3.29824	3.1358	2.5197
Q1LRC9	rpsI	Rmet_0411	NC_007973	30S ribosomal subunit protein S9	3.75205	3.67591	4.04015	2.87053	2.73727	2.87501	0.995105	0.000656451	0.00338178	up	3.64073	3.37149	3.51087	2.73166	2.93664	2.61351	0.747093	0.00281438	0.013537	up	3.64019	3.82984	3.21862	2.51971	2.7874	2.75013	0.877135	0.00572606	0.0166809	up	3.06038	3.6208	3.85444	2.95234	2.7912	2.92699	0.621695	0.0355672	0.0378649	up	3.32751	3.27949	3.32019	2.8616	3.28101
Q1LRC8		Rmet_0412	NC_007973	putative DNA binding; transmembrane protein																																									-3.48493	-3.44069	-3.24464	-0.137537	-3.4481
Q1LRC7		Rmet_0413	NC_007973	conserved hypothetical protein
Q1LRC6	erpA	Rmet_0414	NC_007973	iron-sulfur cluster assembly accessory protein																																									-4.05452	-2.4908	-2.68558	-3.92752	-1.54804
Q1LRC5	anmK	Rmet_0415	NC_007973	Anhydro-N-acetylmuramic acid kinase (AnhMurNAc kinase)	-1.01247	-0.701318	-0.954686	-0.981962	-1.20131	-1.06706	0.193953	0.239724	0.129292	-	-1.12321	-0.454441	-0.788921	-1.09774	-1.25635	-1.3507	0.446072	0.0737187	0.0781605	-	-1.24945	-0.740998	-0.992383	-1.32685	-1.05699	-0.857027	0.0860115	0.692177	0.300214	-	-1.47258	-0.179273	-1.36591	-0.984098	-1.04384	-1.07476	0.0283131	0.94039	0.407492	-	-1.14616	-0.826185	-1.1836	-0.925531	-0.462594
Q1LRC3	tyrS	Rmet_0417	NC_007973	Tyrosyl-tRNA synthetase	2.66771	2.77123	2.50837	2.51918	2.46414	2.48619	0.159267	0.269821	0.141886	-	2.68056	2.29433	2.58899	2.75564	2.81749	2.73931	-0.249521	0.145475	0.121356	-	2.27486	2.64125	2.25645	2.66009	2.66583	2.70477	-0.286046	0.128373	0.0960989	-	2.14014	2.3975	2.362	2.69752	2.85358	2.79246	-0.481303	0.0114504	0.0167476	-	2.33338	2.52637	2.6009	2.42877	2.72735
Q1LRC2	dtd	Rmet_0418	NC_007973	D-tyrosyl-tRNA(Tyr)deacylase																																									-3.46815	-5.6766	-2.32547	-1.19836	-2.83232
Q1LRC1	ybhB	Rmet_0419	NC_007973	Phospholipid-binding protein	2.51022	1.64008	2.77499	1.76081	1.9289	2.08377	0.383942	0.270679	0.141946	-	2.20376	2.01854	1.95355	2.11951	2.06539	2.01104	-0.00669317	0.960518	0.41467	-	2.26974	2.24347	2.19297	2.15617	2.15145	1.90034	0.166069	0.290182	0.169898	-	2.27332	2.11254	2.27152	2.16524	2.16031	2.08477	0.0823553	0.510998	0.266471	-	2.42587	2.38809	2.53724	1.50184	1.73601
Q1LRC0	gpmB	Rmet_0420	NC_007973	phosphoglycerate mutase 2 protein	-1.22426	-1.84524	-2.09537	-2.36948	-0.0497251	-0.382712	-0.787653	0.270731	0.141946	-											-1.1739	-1.5144	-1.32896	-1.298	-0.487512	-1.74588	-0.161959	0.650593	0.291367	-	-2.09361	-3.9826	-4.97059	-0.901703	-1.46521	-0.533769	-2.71537	0.011746	0.0170476	down	-1.33332	-1.37309	-1.06444	-1.18804	-1.27623
Q1LRB9		Rmet_0421	NC_007973	conserved hypothetical protein; putative exported protein Putative lipoprotein precursor	6.11543	6.16424	6.13354	5.27944	5.23441	5.35523	0.848045	0.000414874	0.00288418	up	6.10919	5.96291	6.0032	5.5032	5.31871	5.33424	0.639716	0.00257019	0.0132288	up	6.24323	5.96492	6.02223	5.27253	5.26054	5.29833	0.799662	0.00149292	0.00980454	up	6.31808	6.18925	6.10447	5.40674	5.13576	5.34843	0.906957	0.000682477	0.00375597	up	5.75233	6.03882	5.91617	6.09389	6.07011
Q1LRB8		Rmet_0422	NC_007973	conserved hypothetical protein (secreted)	5.37398	5.06587	5.56702	4.73324	4.69339	4.77932	0.600307	0.0120705	0.0150016	up	5.2827	5.17195	5.31893	4.79132	4.90038	4.7584	0.441161	0.0118283	0.0261726	-	5.6816	5.45747	5.26982	4.79426	4.79408	4.83044	0.663371	0.00611642	0.0170793	up	5.6166	5.34815	5.51376	4.74307	4.75088	4.85639	0.709389	0.00172209	0.00556774	up	5.41976	5.28381	5.49157	4.86724	4.93613
Q1LRB7	ruvB	Rmet_0423	NC_007973	ATP-dependent DNA helicase, component of RuvABC resolvasome	-4.15086	-3.63192	-4.41817	-3.04657	-3.2679	-3.28645	-0.866678	0.0100981	0.0134696	down	-3.40074	-3.95131	-4.07301	-3.32882	-3.86243	-3.0867	-0.382369	0.222535	0.161271	-	-3.49946	-4.39735	-2.42693	-3.30942	-4.22845	-3.07503	0.0963871	0.871233	0.347542	-	-1.44046	-4.18406	-4.02223	-3.35745	-2.70103	-6.46693	0.959551	0.464351	0.248653	-
Q1LRB6	ruvA	Rmet_0424	NC_007973	component of RuvABC resolvasome, regulatory subunit	-4.55651	-3.33945	-3.97323	-1.443	-1.3348	-1.38714	-2.56808	0.000208395	0.00234723	down	-4.63055	-2.47826	-1.83082	-1.40048	-1.37406	-1.27275	-1.63078	0.064193	0.0719428	-	-4.46489	-2.7706	-1.79776	-1.4144	-1.32412	-1.38493	-1.6366	0.0487837	0.0518235	-	-5.00272	-2.4555	-2.76579	-1.26006	-1.40287	-1.40706	-2.05134	0.0246341	0.0287988	down	-2.6258	-2.56506	-1.23497	-1.64581	-1.65224
Q1LRB5	glpQ	Rmet_0425	NC_007973	Putative glycerophosphoryl diester phosphodiesterase, periplasmic protein	1.09112	1.01707	0.936668	0.791622	0.605071	0.385651	0.420836	0.0350552	0.0309496	-	1.5752	1.4812	1.27777	0.382262	0.619624	0.529779	0.934166	0.000757113	0.00834906	up	1.17498	1.2294	1.02162	0.569677	0.495812	0.523192	0.612439	0.00420535	0.0145505	up	1.44716	1.14109	1.34953	0.551757	0.494359	0.387794	0.834625	0.0010267	0.00452543	up	0.731537	0.67988	0.898951	0.698984	0.713939
Q1LRB3	purH	Rmet_0427	NC_007973	fused IMP cyclohydrolase ; phosphoribosylaminoimidazolecarboxamide formyltransferase	3.09492	3.18349	3.20536	3.08393	2.7133	3.13876	0.182597	0.301245	0.153682	-	2.99337	2.9819	3.0837	3.12874	3.15578	3.05438	-0.09331	0.454469	0.263882	-	3.11349	3.26726	2.91067	3.08364	3.23072	3.40061	-0.141182	0.43392	0.223462	-	3.07926	3.27804	3.24767	3.21861	3.27505	3.46335	-0.117343	0.414923	0.23004	-	3.03451	3.07493	2.98348	3.05079	3.4694
Q1LRB0	ubiH	Rmet_0430	NC_007973	2-octaprenyl-6-methoxyphenol hydroxylase, FAD/NAD(P)-binding	0.76764	0.752618	1.15999	0.982898	0.672684	1.06723	-0.0141885	0.942061	0.345618	-	0.665537	0.620814	0.527293	1.1367	0.919152	0.67763	-0.306613	0.105354	0.0983735	-	0.506039	0.398413	0.31256	0.999962	1.02673	0.987279	-0.598987	0.00423483	0.0145505	down	0.28194	0.4113	0.505014	0.874991	1.08105	0.997025	-0.584937	0.00448493	0.00935504	down	0.333323	0.154884	0.611311	1.19318	0.517339
Q1LRA9		Rmet_0431	NC_007973	conserved hypothetical protein	-0.851115	-0.682993	0.223563	-2.37719	-2.51865	-1.54545	1.71025	0.00502529	0.00935295	up	-0.748187	-1.08634	-1.37375	-1.30874	-2.07791	-1.36507	0.514483	0.115753	0.104287	-	-0.674565	-0.538465	-1.84832	-1.41824	-2.09304	-0.865155	0.438364	0.388152	0.20726	-	-0.26261	-1.13241	-0.665444	-1.6746	-1.60157	-1.97808	1.0646	0.00632113	0.0113927	up	-1.26191	-0.679703	-0.419505	-1.09633	-1.208
Q1LRA8	pepP	Rmet_0432	NC_007973	proline aminopeptidase P II	2.96585	3.15512	3.34255	2.61601	2.67585	2.55264	0.539675	0.011285	0.0145101	-	3.01848	3.05917	2.81649	2.91464	2.75105	2.77838	0.150021	0.306279	0.197866	-	2.96037	3.17934	2.92466	2.85915	2.89787	2.52329	0.261351	0.178695	0.121219	-	3.14191	3.0802	3.08158	2.58563	2.84547	3.03286	0.279909	0.118936	0.0910108	-	2.79543	2.8741	2.92426	2.77659	2.97186
Q1LRA7		Rmet_0433	NC_007973	nucleoside-diphosphate-sugar pyrophosphorylase	-0.664354	-0.857738	-1.32332	-4.26282	-2.56413	-2.42944	2.13699	0.00714537	0.0113158	up	-3.8203	-2.79058	-2.36978	-0.29275	-4.0515	-4.17352	-0.154298	0.89558	0.395997	-	-1.67898	-2.41323	-2.06228	-2.99413	-2.85827	-3.30286	1.00026	0.00641879	0.0173254	up	-0.0685862	-0.94643	-2.89397	-4.59922	-4.76821	-0.671196	2.04321	0.174797	0.121399	-	-1.58744	-1.79446	-1.52149	-3.03343	-1.48532
Q1LRA5		Rmet_0435	NC_007973	predicted phosphotransferase to Ser/Thr protein kinases	-0.722453	-0.608453	0.617184	-0.353524	0.0765697	-0.799079	0.12077	0.787499	0.304578	-	0.268529	0.52752	0.324597	-0.0855541	0.0212531	0.621555	0.187797	0.434686	0.25647	-	0.550961	0.469495	-0.16256	0.105739	0.0958761	-0.366493	0.340925	0.236847	0.147542	-	0.641271	0.866004	0.865386	0.510227	0.100351	-1.62727	1.12978	0.0923544	0.075283	-	-0.475236	-0.458758	-0.136475	-0.61978	0.190304
Q1LRA4	ostA	Rmet_0436	NC_007973	organic solvent tolerance protein	1.04437	0.976415	1.03519	0.51888	0.54276	0.0622593	0.644023	0.0103999	0.0137381	up	1.2182	1.35513	1.29966	1.08327	1.03489	0.332245	0.474193	0.089544	0.0882053	-	1.10633	1.44782	1.32414	0.47757	0.231071	1.17402	0.665207	0.0546943	0.0561363	-	1.2285	1.37611	1.39707	0.307556	0.414528	0.368781	0.970271	0.000220933	0.0019075	up	1.1483	1.04602	1.10267	0.751316	1.56412
Q1LRA3	surA	Rmet_0437	NC_007973	peptidyl-prolyl cis-trans isomerase (PPIase)	3.17565	3.26186	3.39602	2.71297	2.88759	2.82445	0.469503	0.0126826	0.0155747	-	3.04511	3.42792	3.36412	2.73861	2.91716	2.96586	0.405175	0.0449527	0.0571027	-	3.40328	3.44849	3.2189	3.0917	3.05956	2.81597	0.367814	0.05552	0.056719	-	3.50481	3.45076	3.55989	2.83314	2.69673	2.99084	0.664912	0.00255355	0.00692877	up	3.35116	3.66958	3.02631	3.17892	2.98863
Q1LRA2	pdxA	Rmet_0438	NC_007973	4-hydroxy-L-threonine phosphate dehydrogenase, NAD-dependent	-2.19769	-1.94509	-2.48895	-0.574664	-0.364542	-0.247353	-1.81506	8.98485e-05	0.00160229	down	-1.83524	-2.65213	-3.15751	-0.150766	-0.519571	-0.478695	-2.16528	0.000993032	0.0093216	down	-2.86824	-1.80912	-2.54436	-1.02818	-0.407577	-0.821408	-1.65485	0.00246296	0.012209	down	-2.42986	-3.3617	-3.15696	-0.542549	-0.690283	-0.712729	-2.33432	0.000143192	0.00174952	down	-1.03224	-1.96353	-2.20378	-1.50187	-0.105257
Q1LRA1	ksgA	Rmet_0439	NC_007973	S-adenosylmethionine-6-N',N'-adenosyl (rRNA) dimethyltransferase	-3.36724	-2.31326	-2.14568	-2.19683	-1.77762	-2.00285	-0.61629	0.131329	0.0814925	-	-2.12856	-1.46745	0.781944	-2.21644	-2.89159	-0.980664	1.09154	0.260941	0.178431	-	-1.38329	-3.37347	-1.91708	-3.18442	-2.27563	-2.1919	0.326037	0.590594	0.273124	-	-2.12017	-1.96064	-1.96099	-2.09882	-2.36573	-2.56493	0.329228	0.0894146	0.0734397	-
Q1LRA0	trpS	Rmet_0440	NC_007973	Tryptophanyl-tRNA synthetase	1.83393	1.8136	1.91094	2.04443	2.03148	1.9414	-0.15295	0.247987	0.132442	-	1.79304	1.68257	1.39885	1.75494	1.98836	1.96452	-0.277788	0.134947	0.11534	-	1.65074	1.77144	1.47195	1.88142	1.57431	1.95546	-0.172355	0.357029	0.195095	-	1.68774	1.9391	2.15088	1.74702	2.03013	1.81935	0.0604061	0.73485	0.34365	-	2.16119	1.98034	1.98914	2.01557	2.19245
Q1LR98	gloA	Rmet_0442	NC_007973	glyoxalase I, Ni-dependent	0.727404	0.62713	0.961028	-0.0540314	-0.194166	-0.1472	0.903653	0.000856111	0.00375558	up	1.01993	0.780043	0.734255	-0.134174	-0.488187	0.1362	1.0068	0.00270369	0.0132288	up	1.20653	0.618515	0.803406	-0.0849783	-0.773993	0.0325983	1.15161	0.00691617	0.0179452	up	1.21551	0.228632	0.710249	0.0810302	0.0660668	-0.323502	0.77693	0.0349862	0.0374098	up	0.0400409	-0.463931	-0.105789	-0.804101	-0.418738
Q1LR96	plsC	Rmet_0444	NC_007973	1-Acylglycerol-3-phosphate O-acyltransferase	-2.83944	-3.44599	-3.65132	-4.23589	-4.60609	-4.26135	1.05552	0.00613983	0.0104925	up	-2.16024	-2.25801	-1.88138	-4.43518	-3.34569	-4.42113	1.96746	0.0012144	0.00989622	up	-3.7316	-3.30011	-2.18031	-4.40653	-4.32734	-4.25168	1.25784	0.021767	0.032451	up											-3.93064	-3.75581	-3.79066	-2.7957	-2.49475
Q1LR95	gmhB	Rmet_0445	NC_007973	D-glycero-D-manno-heptose 1,7-bisphosphate phosphatase	-1.11876	-0.638365	-0.713398	-0.749851	-0.620731	-0.615234	-0.161569	0.384174	0.181747	-	-0.938692	-1.44752	-0.99777	-0.338276	-0.350483	-0.163333	-0.843962	0.00379071	0.0153187	down	-0.933418	-0.734162	-0.976732	-0.541881	-0.360915	-0.253899	-0.495873	0.0191313	0.0299935	-	-0.55884	-0.902063	-0.508088	-0.592488	-0.383305	-0.975716	-0.00582689	0.978524	0.416603	-	0.78919	-0.385626	-0.352488	-0.514465	-1.80647
Q1LR94	glyS	Rmet_0446	NC_007973	glycine tRNA synthetase, beta subunit	1.82338	2.19073	1.75338	2.61509	2.65803	2.68871	-0.731446	0.00418497	0.00841437	down	2.08053	2.47282	2.16725	2.6515	2.64689	2.5734	-0.383729	0.0443751	0.0568069	-	1.82168	2.11142	2.37561	2.76582	2.55442	2.71487	-0.575465	0.023352	0.0335843	-	2.07981	2.41796	2.3139	2.42296	2.81956	2.6657	-0.365516	0.0720734	0.0634786	-	2.4735	2.24549	2.58175	2.46521	1.91462
Q1LR92	glyQ	Rmet_0448	NC_007973	glycine tRNA synthetase, alpha subunit	1.09935	0.696439	0.451789	0.4538	0.493669	1.00497	0.0983809	0.699868	0.280333	-	0.406858	-0.214104	0.158624	-0.0574601	0.816812	0.298484	-0.235486	0.436675	0.257061	-	0.431283	0.419305	0.195703	0.657815	0.679525	0.545378	-0.278809	0.0999509	0.0820114	-	0.626429	-0.260038	0.406723	0.556018	0.328336	0.90946	-0.340233	0.278063	0.169396	-	0.92764	0.627147	0.977062	0.999047	0.634828
Q1LR91	lnt	Rmet_0449	NC_007973	apolipoprotein N-acyltransferase
Q1LR90	corC	Rmet_0450	NC_007973	magnesium and cobalt efflux protein CorC	-2.61732	-2.35217	-3.29681	-2.79246	-2.79999	-3.3318	0.21932	0.491046	0.217308	-	-6.86706	-1.87771	-1.69697	-3.83299	-3.90497	-2.58564	-0.0393845	0.979377	0.419323	-	-2.59269	-2.09054	-4.36844	-2.7019	-2.77577	-2.75377	-0.273412	0.658156	0.292925	-	-2.32933	-3.23175	-2.43948	-2.87942	-3.21146	-3.81969	0.636671	0.118265	0.0906396	-
Q1LR89		Rmet_0451	NC_007973	putative metal-dependent hydrolase
Q1LR88	phoL	Rmet_0452	NC_007973	putative enzyme with nucleoside triphosphate hydrolase domain	0.322323	0.401054	0.888028	0.415883	0.976108	0.958338	-0.246308	0.34543	0.169275	-	0.147554	-0.334757	0.362057	0.952812	1.22539	1.53837	-1.18057	0.00346699	0.0144244	down	0.866896	0.273363	-0.553565	0.992565	1.04687	1.3052	-0.919315	0.0496544	0.0524318	-	0.593526	0.438412	0.231154	1.17588	1.34916	0.405822	-0.555923	0.0949493	0.0770344	-	0.432217	0.0057618	0.193973	0.26705	0.368972
Q1LR87	miaB	Rmet_0453	NC_007973	isopentenyl-adenosine A37 tRNA methylthiolase
Q1LR84	rhlE1	Rmet_0456	NC_007973	RNA helicase
Q1LR82	uspA1	Rmet_0458	NC_007973	universal stress protein, UspA family	2.62617	2.32473	1.93284	3.29817	3.53611	3.33848	-1.09634	0.00218145	0.00583974	down	2.34106	2.21231	2.01677	3.48053	3.55924	3.34398	-1.2712	0.000152653	0.00386455	down	2.00465	1.97918	1.78144	3.25252	3.61485	3.47784	-1.52665	9.7783e-05	0.00292185	down	1.78457	2.26786	1.88691	3.32879	3.44826	3.22082	-1.35284	0.000271903	0.00215965	down	1.77295	1.95042	1.82861	2.30788	1.9511
Q1LR80		Rmet_0460	NC_007973	Pyridoxal-dependent decarboxylase	-0.970254	-1.42285	-5.34973	-2.45056	-4.50918	-3.57174	0.929549	0.488869	0.217127	-	-4.70725	-4.16792	-3.2662	-4.18384	-3.61858	-2.98659	-0.450787	0.372632	0.226967	-	-2.52676	-4.7513	-3.00565	-2.28121	-2.94644	-4.4516	-0.201487	0.805869	0.332319	-	-3.18696	-4.40803	-5.02932	-3.39685	-2.21681	-4.332	-0.892884	0.245044	0.154298	-
Q1LR78		Rmet_0462	NC_007973	permease of the Major Facilitator Superfamily	1.72454	1.9526	1.65895	1.47525	1.12971	1.62842	0.367566	0.0918815	0.062811	-	1.26601	1.42363	1.48228	1.85645	1.16768	1.65452	-0.168906	0.45287	0.263604	-	1.27658	1.5797	1.46056	1.85301	1.92748	1.41506	-0.292904	0.185495	0.124076	-	1.89886	1.67768	1.7834	1.67881	1.90465	1.82769	-0.0170697	0.901084	0.395921	-	1.3207	1.29316	1.4027	2.69926	2.98807
Q1LR76		Rmet_0464	NC_007973	putative sensory histidine kinase in two-component regulatory system with Rmet_0465	-4.37643	-4.52528	-4.07798	-4.9026	-5.50124	-5.49433	0.972821	0.00560297	0.00992288	up	-4.70134	-4.6949	-4.52392	-2.78396	-5.69225	-2.68111	-0.920947	0.311643	0.200189	-	-4.20527	-4.40353	-2.95483	-4.0831	-4.49747	-4.11092	0.375954	0.396846	0.2099	-	-1.60487	-4.54859	-4.23374	-2.55215	-2.43225	-4.89364	-0.169719	0.874944	0.389351	-	-4.36339	-4.34002	-4.29974	-4.6601	-4.18832
Q1LR75		Rmet_0465	NC_007973	DNA-binding response regulator in two-component regulatory system with Rmet_0464	-2.39147	-1.55725	-0.796621	-1.73322	-1.31605	-2.21902	0.174317	0.714112	0.28383	-	-1.03037	-1.85016	-1.73767	-0.569687	-1.44001	-1.24353	-0.454993	0.213634	0.157319	-	-3.55069	-0.879763	-1.86568	0.253188	-0.269502	-0.456758	-1.94102	0.0303704	0.0390005	down	-1.03597	-0.623543	-0.527367	-0.504894	-1.19918	-0.436042	-0.0155898	0.954891	0.410811	-	-1.89802	-2.04554	-3.02793	-2.85911	-1.51681
Q1LR74	recA	Rmet_0466	NC_007973	DNA strand exchange and recombination protein with protease and nuclease activity	3.38854	3.23317	3.48114	3.14959	3.16557	3.20189	0.195268	0.182247	0.105284	-	2.8597	3.44999	3.27896	3.28796	3.25215	3.24119	-0.0642156	0.738714	0.356185	-	3.50004	3.59284	3.40201	3.02823	3.19238	3.09518	0.393033	0.0294975	0.0381556	-	3.5899	3.74603	3.60822	3.22261	3.24271	3.1846	0.431409	0.0103436	0.0157928	-	3.01862	3.04237	3.274	2.78925	2.7288
Q1LR71	sucC	Rmet_0469	NC_007973	succinyl-CoA synthetase, beta subunit	5.7235	5.72076	5.7992	5.33582	5.44138	5.51634	0.316642	0.0436321	0.0363747	-	5.96826	5.75663	5.8257	5.6084	5.60591	5.49888	0.279138	0.0698237	0.0757412	-	5.77993	5.97951	5.88989	5.55621	5.46919	5.60316	0.340257	0.0475507	0.0511937	-	5.80263	5.84726	5.83644	5.60286	5.50168	5.53477	0.282344	0.0443047	0.0442642	-	5.77074	5.50291	5.50219	5.72268	5.56701
Q1LR70	sucD	Rmet_0470	NC_007973	succinyl-CoA synthetase, NAD(P)-binding, alpha subunit	5.02716	4.90233	5.02776	4.23952	4.13624	4.15224	0.809751	0.000625804	0.00338178	up	4.93555	4.64827	4.67281	4.27039	4.21654	4.25595	0.504586	0.0103759	0.025002	-	4.7869	4.77163	4.53875	4.24904	4.19036	4.36068	0.4324	0.0261034	0.0356253	-	4.74152	4.61936	4.69327	4.24235	4.29007	4.25844	0.421099	0.00990982	0.0153525	-	4.56742	4.68129	4.62109	4.43692	4.74519
Q1LR66		Rmet_0474	NC_007973	putative lipidA core O-antigen ligase transmembrane protein																																									-2.66493	-2.25466	-2.07776	-3.406	-3.53338
Q1LL29	tnpA	Rmet_0480	NC_007973	transposase IS1090	-1.44949	-1.28822	-0.412141	0.20487	-1.24087	-1.10332	-0.336842	0.509529	0.222805	-	-1.57782	-1.33905	-0.246726	-0.542497	-1.01588	-0.285428	-0.439929	0.315634	0.201964	-	-1.37877	-1.52818	0.175396	-0.862784	-0.941409	-0.601606	-0.108585	0.827395	0.337491	-	-1.26592	-1.61746	-1.10563	-1.30973	-1.22488	-1.09876	-0.118547	0.519571	0.270218	-	-3.74821	-3.88771	-3.72805	-2.28401	-2.37815
Q1LR54	moaC	Rmet_0486	NC_007973	molybdopterin biosynthesis, protein C	-1.0925	-0.45414	-0.773873	-0.12843	-0.136134	-0.0879278	-0.656008	0.0144549	0.0168434	down	-0.461324	-0.114693	-0.160029	-0.206344	-0.21619	-0.0997499	-0.0712538	0.643841	0.327074	-	-0.577777	-0.339822	-0.626651	-0.00996675	-0.0654294	-0.18963	-0.426408	0.0304167	0.0390005	-	-0.907453	-0.412991	-1.11678	-0.112127	-0.345217	-0.115442	-0.621481	0.0285792	0.032147	down	-1.31346	-1.41859	-0.755182	-0.528707	-0.609056
Q1LR53		Rmet_0487	NC_007973	zinc metalloprotease, peptidase family M48	-1.73747	-4.72875	-0.559145	-3.92866	-4.43356	-4.14528	1.82738	0.131456	0.0815097	-	-0.981661	-1.05879	-3.91257	-3.82643	-1.32907	-4.98976	1.39741	0.293952	0.192847	-	-1.16966	-2.80692	-1.51494	-4.34324	-1.64736	-3.58775	1.36227	0.138535	0.101387	-	-1.04947	-1.11163	-1.80987	-4.50332	-3.80667	-4.67864	3.00589	0.000105111	0.0015198	up
Q1LR52		Rmet_0488	NC_007973	conserved hypothetical protein											-3.18044	-2.77847	-3.39169	-2.7655	-4.43214	-3.36365	0.403566	0.402265	0.240247	-											-2.88104	-2.70117	-2.9108	-3.7569	-3.05823	-2.70963	0.343918	0.272441	0.166595	-
Q1LR50		Rmet_0490	NC_007973	conserved hypothetical protein	-3.41239	-4.15157	-4.16557	-1.09695	-1.38278	-2.6101	-2.21323	0.00292221	0.00673365	down	-2.12124	-2.32115	-2.34294	-1.6558	-1.12818	-1.08454	-0.97227	0.00295832	0.0137595	down	-1.45137	-5.41201	-2.34497	-1.70227	-1.0607	-1.60418	-1.61373	0.165056	0.114768	-	-2.2932	-4.32595	-2.99985	-1.28628	-2.15771	-1.23041	-1.6482	0.0283997	0.032056	down
Q1LR49	rfaF	Rmet_0491	NC_007973	ADP-heptose:LPS heptosyltransferase II	-2.45078	-2.38834	-3.00949	-1.40559	-2.02119	-1.96882	-0.817674	0.019995	0.0208418	down	-2.87087	-2.49117	-2.68699	-2.02955	-1.69773	-1.64739	-0.891457	0.00248125	0.0132288	down	-2.24637	-3.34656	-2.29067	-1.59899	-2.16894	-1.39682	-0.906283	0.0536259	0.0552989	-	-2.32489	-2.70569	-2.15308	-2.55398	-1.63678	-2.11238	-0.293507	0.337523	0.196524	-	-2.0745	-2.598	-1.57545	-1.84585	-2.44549
Q1LR48		Rmet_0492	NC_007973	conserved hypothetical protein	0.306907	0.475207	-0.17259	0.321167	-0.0853976	-0.0209928	0.131582	0.577103	0.242777	-	0.603567	-0.0392026	-0.00425434	4.78109e-05	0.301579	0.416471	-0.0526629	0.827074	0.37949	-	0.581883	0.638405	-0.0998685	0.2481	0.0998646	0.76555	0.00230158	0.993852	0.376904	-	0.332853	-0.334951	0.248187	0.50045	0.314116	-0.226401	-0.114025	0.692428	0.330799	-	0.283005	0.193298	-0.271009	0.122499	0.397784
Q1LR47	ilvE	Rmet_0493	NC_007973	branched-chain amino-acid aminotransferase	2.45837	2.74213	2.29626	2.61457	2.36519	2.27145	0.0818505	0.662553	0.268136	-	2.41422	2.76914	2.54568	2.58428	2.52239	2.66543	-0.014355	0.924122	0.403787	-	2.51558	2.66406	2.64724	2.5303	2.30705	2.7871	0.0674773	0.71013	0.304993	-	2.55052	2.61951	2.55808	2.6014	2.64431	2.69356	-0.0703892	0.548498	0.280618	-	2.38281	2.4617	2.23224	2.34011	2.18242
Q1LR39	pgk2	Rmet_0501	NC_007973	phosphoglycerate kinase (PgK)	3.46355	3.83053	4.07618	3.92574	3.94587	3.86196	-0.121103	0.542499	0.232877	-	3.68856	3.83601	3.63439	3.86542	3.86807	3.80244	-0.125658	0.346365	0.214933	-	3.46259	3.80976	3.59662	3.60276	3.6763	3.90714	-0.105741	0.551011	0.260433	-	3.6886	3.40561	3.61186	3.96125	3.93682	3.89741	-0.363134	0.0318098	0.0349732	-	3.83215	3.96847	4.00932	3.70617	3.67062
Q1LR38	pykA1	Rmet_0502	NC_007973	pyruvate kinase II	3.05762	3.33905	3.13794	3.11913	3.12393	3.18339	0.0360533	0.797291	0.306774	-	3.18459	3.40637	3.30388	3.13141	3.16474	3.14869	0.15	0.269777	0.182218	-	2.97461	3.25525	3.36295	3.12686	3.06181	3.28192	0.0407377	0.813625	0.333952	-	3.21646	3.38146	3.31819	3.11048	3.25626	3.19348	0.118628	0.359904	0.205985	-	2.54901	2.77697	2.77032	2.6375	3.1309
Q1LR37	cbbA3	Rmet_0503	NC_007973	Fructose-bisphosphate aldolase (Fba)	3.54175	3.37699	3.65003	3.69835	3.70264	3.69957	-0.177264	0.226661	0.124495	-	3.58677	3.62737	3.71818	3.68335	3.75851	3.73112	-0.0802217	0.517782	0.287797	-	3.69267	3.39215	3.56665	3.67613	3.68941	3.77572	-0.163264	0.304325	0.1753	-	3.70512	3.5884	3.36776	3.66201	3.719	3.58967	-0.103134	0.485545	0.257051	-	3.41647	3.53383	3.31113	3.68854	2.95827
Q1LR36	purC	Rmet_0504	NC_007973	Phosphoribosylaminoimidazole-succinocarboxamide synthase (SAICAR synthetase)	3.06114	3.09348	3.20653	2.60147	2.80707	2.85657	0.365348	0.0369555	0.0321482	-	3.0495	3.04304	3.0025	2.88388	2.95284	2.77816	0.160052	0.228644	0.163965	-	3.1892	3.10333	3.01199	2.87906	2.82842	2.88753	0.236503	0.122516	0.0939227	-	3.51776	3.1173	3.29347	3.01998	2.8808	2.9227	0.368349	0.0489619	0.0475042	-	3.26125	3.27319	3.53729	3.09656	2.9401
Q1LR35	purE	Rmet_0505	NC_007973	N5-carboxyaminoimidazole ribonucleotide mutase	-0.285184	-0.0535305	-0.31514	0.786041	0.361877	0.417543	-0.739771	0.00551059	0.0098701	down	-0.247187	0.481354	0.343509	0.355471	0.384453	0.676442	-0.279563	0.276374	0.185132	-	0.296182	-0.324231	0.388027	0.599576	0.367481	0.945924	-0.517667	0.0978476	0.0808744	-	0.416872	0.0188713	0.616395	0.547484	0.683177	0.29751	-0.158678	0.467979	0.249105	-	0.348225	0.480212	0.566139	-0.170591	0.216259
Q1LR34	purK	Rmet_0506	NC_007973	Phosphoribosylaminoimidazole carboxylase ATPase subunit (AIR carboxylase) (AIRC)	2.44184	2.49163	2.58625	2.73527	2.6762	2.49881	-0.130187	0.365085	0.175154	-	2.41356	2.07923	2.27082	2.75145	2.83121	2.64844	-0.489163	0.0153098	0.0302525	-	2.13016	2.46817	2.07768	2.76407	2.64128	3.02409	-0.584477	0.0204106	0.0311685	-	1.88822	1.99073	2.22825	2.83334	2.88528	2.81175	-0.807724	0.00123033	0.0048428	down	2.43991	2.59413	2.27977	2.72029	2.56568
Q1LR33		Rmet_0507	NC_007973	putative translation factor (SUA5)	-0.602121	-0.639709	-0.669583	0.665371	0.806073	0.545409	-1.30942	6.8347e-05	0.00155374	down	-0.193611	-0.40219	0.40839	0.447889	0.846123	0.632382	-0.704602	0.0315749	0.0459203	down	-0.428207	0.34468	-0.271345	0.671064	0.730804	0.416762	-0.724501	0.0261876	0.0356253	down	-0.796928	0.147775	-0.293599	0.5881	0.494359	0.569593	-0.864935	0.0150332	0.0202781	down	-1.3278	0.178387	0.156005	0.0737498	0.493276
Q1LR32	dacB	Rmet_0508	NC_007973	D-Alanyl-D-alanine carboxypeptidase, S13 family	-3.15879	-1.6622	-2.23191	-1.96869	-1.82425	-2.10236	-0.385868	0.35559	0.1724	-	-1.72703	-1.49749	-1.49196	-1.94465	-2.18783	-2.10565	0.507214	0.0122052	0.0265229	-	-1.69593	-1.22063	-1.03375	-2.77992	-2.46372	-1.7988	1.03071	0.0178715	0.0287906	up	-1.63283	-1.10397	-2.84379	-2.06906	-2.0361	-2.26977	0.264779	0.575962	0.290218	-	-1.79728	-2.95822	-1.28204	-0.931933	-1.57567
Q1LR29		Rmet_0511	NC_007973	Cation/multidrug efflux system outer membrane porin	-3.57948	-2.75748	-2.15851	-2.08898	-2.48884	-1.781	-0.712222	0.125061	0.0788558	-	-3.22723	-3.86397	-2.81114	-2.07275	-2.10121	-1.99707	-1.24377	0.00472246	0.0171195	down	-2.96175	-2.52283	-2.58115	-2.07847	-2.78938	-2.27915	-0.306243	0.255587	0.15612	-	-1.82244	-2.8136	-2.147	-2.79112	-2.63624	-2.59266	0.412327	0.180286	0.124288	-	-2.91371	-2.74066	-2.85784	-4.31776	-4.42331
Q1LR26	mdtA	Rmet_0514	NC_007973	multidrug efflux system, subunit A	-1.31448	-0.765362	-0.547907	-1.2001	-1.32618	-0.944936	0.281156	0.285741	0.147701	-	-0.58189	-1.12086	-1.22017	-0.87906	-1.06653	-0.981339	0.00133528	0.99499	0.422592	-	-1.92433	-0.0923914	-0.801426	-0.931916	-1.25632	-1.63697	0.335687	0.519211	0.250991	-	-1.02747	-0.737706	-0.476626	-0.998906	-1.11236	-0.92691	0.265457	0.184568	0.126359	-	-0.161825	0.227415	0.129779	-1.38528	-0.294735
Q1LR25	ompR	Rmet_0515	NC_007973	DNA-binding response regulator in two-component regulatory system with EnvZ																																									-3.92924	-3.54642	-6.22105	-5.40567	-5.84854
Q1LR22		Rmet_0518	NC_007973	conserved hypothetical protein	-2.24176	-1.82898	-2.28512	-0.00763243	0.192388	-0.383393	-2.05241	9.39602e-05	0.00163997	down	-0.968182	-0.833334	-2.1172	-0.229544	-0.144157	-0.759456	-0.928519	0.0568635	0.0669041	-	-1.16145	-1.23002	-1.95474	-0.41796	-0.664268	-0.326716	-0.979088	0.00955014	0.0206902	down	-1.13857	-0.984758	-0.82675	-0.151252	-0.713804	-0.49478	-0.530079	0.0323397	0.0353841	-	-1.56772	-0.523039	-0.637759	0.0195683	-0.299942
Q1LR19	bug	Rmet_0521	NC_007973	Extra-cytoplasmic Solute Receptor protein	7.94446	8.16725	8.18589	7.0006	7.01733	7.16778	1.0373	0.000325726	0.00256926	up	8.02761	7.86335	7.7374	7.20197	7.26838	7.12369	0.678108	0.00271052	0.0132288	up	8.08177	8.1189	7.85558	7.17517	7.18437	7.15548	0.847074	0.00106951	0.00818027	up	8.19276	8.13305	8.11536	7.28067	7.20437	7.33946	0.87222	0.000308268	0.0023099	up	7.33848	7.26875	7.31114	7.40127	7.48467
Q1LR15		Rmet_0525	NC_007973	putative ATPase or kinase	-4.70829	-3.99486	-4.3525	-2.85461	-3.83311	-2.81693	-1.18367	0.0143663	0.0167879	down	-2.62435	-2.95109	-2.96757	-4.09356	-4.5194	-2.92606	0.998667	0.0574941	0.0672102	-	-4.92104	-2.76615	-2.03528	-2.81145	-5.63404	-3.12326	0.615426	0.576264	0.267939	-	-5.84025	-2.27078	-4.06826	-3.59506	-3.54513	-3.90087	-0.379412	0.679031	0.325837	-
Q1LR12		Rmet_0528	NC_007973	putative DNA-binding transcriptional regulator (LysR-family)	-1.62997	-1.27796	-1.37387	-0.562721	-0.991056	-0.945474	-0.594182	0.0178995	0.0192444	down	-1.35818	-0.782021	-1.55146	-0.64559	-1.07056	-1.05684	-0.306222	0.268962	0.182141	-	-0.639672	-0.609351	-0.971402	-0.718269	-1.47184	-0.844266	0.271317	0.318151	0.180544	-	-1.09194	-1.44858	-0.32313	-0.953304	-0.961562	-0.786092	-0.0542311	0.863037	0.385706	-	-1.32387	-1.35368	-1.84574	-0.700958	-1.49588
Q1LR09		Rmet_0531	NC_007973	Short-chain alcohol dehydrogenase/3-hydroxyacyl-CoA dehydrogenase	1.69402	2.07124	2.03947	1.77516	1.91664	1.80605	0.102293	0.535618	0.231012	-	1.95558	2.10114	2.0324	1.87783	2.10857	1.84342	0.086433	0.546542	0.295293	-	1.90929	2.43331	2.00575	1.86094	2.01336	1.94991	0.174712	0.383096	0.205343	-	1.8878	2.31126	2.13597	2.04501	1.97471	2.16803	0.049096	0.762964	0.351899	-	1.96543	1.99469	1.96645	1.57909	2.03135
Q1LR08	adk	Rmet_0532	NC_007973	adenylate kinase (ATP-AMP transphosphorylase)	2.11188	1.71173	1.57023	1.50643	1.92051	1.75643	0.0701548	0.740853	0.290751	-	1.94265	1.9306	1.83794	2.11541	2.04429	1.88439	-0.11097	0.417881	0.247922	-	1.89964	1.5411	2.25197	1.77699	2.07507	2.19759	-0.11898	0.630129	0.285112	-	2.49378	1.91895	1.54925	2.01742	2.06101	1.95622	-0.0242226	0.927288	0.40343	-	1.38711	1.52459	1.39697	1.23247	1.63393
Q1LR07	kdsB	Rmet_0533	NC_007973	3-deoxy-manno-octulosonate cytidylyltransferase	0.897844	1.1119	1.1355	1.4705	1.44163	1.42054	-0.39581	0.0236476	0.0235693	-	1.05244	1.38228	1.49762	1.56569	1.48348	1.4892	-0.202015	0.250506	0.173906	-	1.01056	1.33595	1.52608	1.46303	1.566	1.6216	-0.259351	0.200026	0.130714	-	1.32802	1.31428	1.13184	1.49248	1.58039	1.46516	-0.254632	0.0848761	0.071336	-	1.36015	1.34997	1.27871	1.40917	1.28723
Q1LR05	lpxK	Rmet_0535	NC_007973	lipid A 4'kinase	-0.966591	-1.52108	-0.974959	-0.456236	0.163824	-0.210973	-0.986415	0.0068884	0.0110725	down	-1.39338	-1.58533	-0.901338	0.0304382	0.00201299	-0.561461	-1.11701	0.00543024	0.018337	down	-2.53219	-2.13378	-1.01071	-0.176816	-0.334628	0.0142314	-1.72649	0.00578411	0.0166809	down	-2.57481	-3.11724	-2.37071	-0.00573871	-0.453421	-0.199551	-2.46802	6.46446e-05	0.00120156	down	0.197302	-0.936688	-1.27588	-0.60155	-1.16118
Q1LR04	exbD2	Rmet_0536	NC_007973	biopolymer transport protein	-1.84677	-1.21529	-1.95889	-2.48566	-1.68511	-1.85749	0.335775	0.307824	0.155971	-	-2.36919	-1.61521	-1.31197	-2.5189	-3.12366	-1.016	0.454068	0.474752	0.271848	-	-0.818087	-1.01592	-1.08537	-1.50923	-2.00687	-1.83513	0.810617	0.00501639	0.0158719	up	-1.21761	-1.54173	-1.18326	-2.00851	-1.78613	-1.96435	0.605465	0.00834401	0.0135732	up	-2.33721	-2.50617	-3.09926	-1.92218	-2.13479
Q1LR03	exbB2	Rmet_0537	NC_007973	biopolymer transport channel protein	-0.787714	-1.98585	-1.03601	-1.62721	-1.7881	-1.40693	0.337553	0.354811	0.172344	-	-1.25613	-1.76266	-1.37716	-0.848883	-2.17372	-2.28043	0.302361	0.498475	0.280652	-	-1.03911	-1.42878	-1.13371	-1.81138	-1.13324	-1.43832	0.260445	0.294313	0.171454	-	-0.395251	-0.878991	-1.79866	-0.730679	-1.61995	-1.88101	0.386248	0.43667	0.238471	-	-0.509941	-1.47268	-0.610471	-1.34442	-1.93695
Q1LR02	xseA	Rmet_0538	NC_007973	exonuclease VII, large subunit
Q1LR01	sodB	Rmet_0539	NC_007973	superoxide dismutase, Fe	5.40415	5.53157	5.56528	4.37123	4.37914	4.71249	1.01271	0.000633064	0.00338178	up	5.53082	5.1933	4.92693	4.72214	4.73373	4.59937	0.531941	0.0301706	0.0449385	-	5.50144	5.43355	5.04886	4.65665	4.74673	4.72854	0.617311	0.0119253	0.0234139	up	5.33968	5.47182	5.44338	4.69701	4.49709	4.63481	0.808659	0.000682229	0.00375597	up	4.70572	4.69159	4.6456	5.15911	5.07945
Q1LR00		Rmet_0540	NC_007973	putative regulatory protein, TetR family	-3.6409	-4.80302	-2.77513	-4.36602	-3.01077	-3.13317	-0.236361	0.714502	0.28383	-	-3.07245	-2.53935	-2.05657	-3.26151	-3.05041	-4.19181	0.945121	0.0561051	0.0664923	-	-2.26502	-2.09409	-1.87433	-4.32505	-3.06222	-4.28883	1.81422	0.00325699	0.0135882	up	-2.25511	-1.9425	-2.02189	-4.36474	-4.34362	-3.26934	1.9194	0.00130633	0.00493607	up	-3.1131	-2.49662	-3.14604	-3.41796	-3.32676
Q1LQZ5		Rmet_0545	NC_007973	Alcohol dehydrogenase, zinc-containing	0.593901	0.787248	0.572103	0.89512	0.802784	0.848852	-0.197835	0.176739	0.103265	-	0.748587	1.80184	0.554289	1.07794	1.0477	0.805436	0.0578801	0.873778	0.391092	-	0.42676	0.605159	1.30112	0.851644	0.892262	0.503999	0.0283798	0.920713	0.359455	-	0.360125	0.59189	0.475238	0.765417	0.948844	1.1145	-0.46717	0.020194	0.0249002	-	0.182084	0.103899	-0.297965	-0.204129	0.230084
Q1LQZ4	bdhA	Rmet_0546	NC_007973	D-beta-hydroxybutyrate dehydrogenase	-0.693749	0.740678	0.146634	1.15533	0.985456	1.14068	-1.0293	0.0316108	0.0288813	down	0.553458	0.937437	0.595246	0.934517	0.945033	0.869756	-0.221055	0.195736	0.148609	-	0.282002	0.462549	0.789311	1.03713	1.03889	1.17254	-0.571563	0.0191704	0.0299935	-	0.177972	0.80236	-0.0201319	1.1451	0.851718	0.750843	-0.595819	0.0582745	0.0541626	-	1.15355	0.974585	1.05302	0.459949	-0.00575851
Q1LQZ3		Rmet_0547	NC_007973	putative membrane protein	-0.793273	-2.66517	-3.31317	-1.43392	-1.50352	-0.99823	-0.945317	0.19734	0.111998	-	-1.18504	-1.47096	-2.61439	-2.0373	-3.24152	-1.05783	0.355419	0.604341	0.314435	-	-1.57708	-1.56461	-1.76256	-0.941803	-1.56708	-1.11393	-0.427145	0.0834178	0.0734619	-	-1.09461	-1.96058	-1.54864	-0.982012	-0.941409	-0.925517	-0.584962	0.0487485	0.0473915	down	-1.93606	-1.91793	-2.71964	-2.91572	-1.18536
Q1LQZ1		Rmet_0549	NC_007973	Mg2+ transporter protein, CorA-like
Q1LQZ0	ppk	Rmet_0550	NC_007973	putative polyphosphate kinase	0.659771	0.444507	1.06282	0.866458	0.550504	0.595864	0.051425	0.81073	0.310013	-	0.930901	0.187948	0.576861	0.343177	0.780096	0.747878	-0.0584802	0.81625	0.376627	-	0.16276	0.674185	0.439491	0.938113	0.50853	0.669918	-0.280042	0.217251	0.1397	-	1.34498	0.241494	1.12652	0.551224	0.850759	0.551512	0.253166	0.449749	0.242986	-	1.27051	0.840433	1.22291	0.980134	0.0948249
Q1LQY6	fdsB	Rmet_0554	NC_007973	NAD-dependent formate dehydrogenase beta subunit																																									-2.90294	-4.13684	-4.09301	-3.24698	-4.31351
Q1LQY1	ldh	Rmet_0559	NC_007973	L-Lactate dehydrogenase	-1.9185	-0.268871	-1.184	-0.234291	-0.000948778	0.0206917	-1.05227	0.0462258	0.0379671	down	-1.12036	-0.512573	-0.193925	-0.0187194	0.326608	0.131611	-0.755453	0.03053	0.044999	down	-0.093427	-0.172801	-1.41118	-0.407935	0.282525	-0.421111	-0.376961	0.406622	0.21404	-	-0.195947	-0.747949	0.225229	0.115252	-0.0698837	0.333432	-0.365823	0.234993	0.149613	-	0.138718	-0.328247	0.259421	-0.581156	-0.387941
Q1LQY0		Rmet_0560	NC_007973	Sodium:sulfate symporter transmembrane region
Q1LQX9		Rmet_0561	NC_007973	putative tyrosine/serine phosphatase	-3.1382	-1.72427	-4.86362	-3.834	-1.70842	-4.08304	-0.0335439	0.973951	0.352957	-	-4.08476	-2.82786	-3.987	-1.83982	-2.1136	-1.19622	-1.91666	0.00423688	0.0164156	down	-3.98398	-1.44057	-2.45369	-5.81206	-1.67792	-0.68757	0.0997691	0.94726	0.365922	-	-3.8149	-1.35511	-4.30242	-4.61897	-2.90179	-5.94311	1.33048	0.259155	0.160691	-
Q1LQX8	ackA2	Rmet_0562	NC_007973	acetate kinase	2.10319	2.47043	2.94814	2.70283	2.69734	2.75317	-0.210522	0.401658	0.187531	-	2.80728	2.58071	2.71122	2.77561	2.91511	2.76237	-0.117962	0.399659	0.239125	-	2.5503	2.68463	2.38321	2.70868	2.64826	2.79175	-0.176849	0.274911	0.163485	-	2.27493	2.44818	2.39012	2.90043	2.64428	2.83521	-0.42223	0.019471	0.0244104	-	2.64849	2.73078	2.32344	2.63903	2.93051
Q1LQX7	ptb	Rmet_0563	NC_007973	Phosphate acetyltransferase (Phosphotransacetylase)	1.54701	1.5874	1.40309	2.71359	2.84791	2.5357	-1.18657	0.000198764	0.00234723	down	1.60541	2.24552	1.92188	2.48249	2.905	2.983	-0.865893	0.00994087	0.0247922	down	1.49733	1.35474	2.18905	2.94616	2.84091	2.9251	-1.22368	0.00287124	0.0129196	down	1.94279	1.90071	1.61595	2.59417	2.58094	2.85611	-0.857256	0.00174181	0.00556774	down	2.0543	1.74424	1.89829	2.12986	1.93297
Q1LQX6		Rmet_0564	NC_007973	conserved hypothetical protein	4.67874	4.82691	4.80639	4.73806	4.72998	4.83883	0.00172072	0.989327	0.35611	-	5.27582	4.83237	4.78182	4.87236	4.85148	4.77924	0.128978	0.484415	0.275978	-	5.13095	5.26878	4.79252	4.82882	4.81718	4.83161	0.23821	0.212275	0.137318	-	4.89528	5.26049	5.14045	4.90808	4.90361	4.92273	0.187272	0.229781	0.146968	-	5.03799	4.78242	4.99338	4.78271	4.78689
Q1LQX5	fabI	Rmet_0565	NC_007973	enoyl-[acyl-carrier-protein] reductase, NADH-dependent	2.16666	2.5471	2.65737	2.55338	2.43669	3.08029	-0.233078	0.359649	0.173548	-	2.62459	2.50436	2.44128	3.03763	2.53178	2.62088	-0.206689	0.286948	0.189856	-	2.60544	2.46407	2.34133	2.39671	2.25938	2.53705	0.0725628	0.653496	0.291578	-	2.40351	1.9896	2.30324	3.14583	3.04255	2.38702	-0.62635	0.0466053	0.0459035	down	2.47764	2.36683	2.41539	2.52261	2.19076
Q1LQX3	modE	Rmet_0567	NC_007973	DNA-binding transcriptional dual regulator	0.0432712	0.813054	0.413685	0.0473576	-0.238895	0.156104	0.435148	0.117936	0.0754655	-	0.686055	0.0217098	0.184027	-0.502636	0.0625551	0.261999	0.356625	0.245932	0.172228	-	0.649999	0.588027	-0.0518873	-0.121414	0.0744841	-0.413871	0.54898	0.0739067	0.0679999	-	0.711908	0.369999	0.18023	-0.0659102	-0.557443	0.0312127	0.618092	0.0357757	0.0380037	up	0.0673542	-0.647542	-0.441481	-2.10432	-0.443929
Q1LQW9	modA	Rmet_0571	NC_007973	molybdate transporter subunit ; periplasmic-binding component of ABC superfamily																																									-0.873211	-1.87627	-3.75892	-2.28934	-1.04236
Q1LQW8	cpdB	Rmet_0572	NC_007973	2':3'-cyclic-nucleotide 2'-phosphodiesterase	4.40455	4.83214	4.74082	4.32387	4.27817	4.33735	0.346036	0.0713002	0.0520769	-	4.60655	4.75863	4.8581	4.48338	4.55982	4.45948	0.240203	0.112948	0.103028	-	4.60146	5.02107	4.73026	4.34851	4.27765	4.51211	0.404843	0.0564333	0.0569901	-	4.7177	4.83223	4.90976	4.51637	4.49248	4.3932	0.352544	0.0278312	0.0315239	-	4.52336	4.40493	4.38496	4.41449	4.48139
Q1LQW2		Rmet_0578	NC_007973	conserved hypothetical protein; putative exported protein	-1.44086	-0.260429	-0.330651	-0.504159	-0.614004	-0.510826	-0.134316	0.7051	0.281467	-	-0.672696	-0.624895	-0.228456	-0.732335	-0.374142	-0.409654	-0.00330556	0.986486	0.420723	-	-0.637591	-0.279395	-0.23753	-0.413443	-0.477254	-0.907494	0.214558	0.340804	0.189009	-	-0.428519	-0.111493	-0.00773278	-0.354517	-0.433732	-0.642598	0.294367	0.129287	0.096769	-	-0.950692	-1.11206	-1.03377	-1.14713	-0.763991
Q1LQW1	pqiB	Rmet_0579	NC_007973	paraquat-inducible protein B	-2.38645	-1.46191	-2.86589	-2.79293	-2.68876	-2.47805	0.415164	0.303477	0.154532	-	-1.46856	-2.24844	-3.03958	-2.37863	-2.38092	-2.29519	0.0993859	0.809667	0.37429	-	-1.80277	-1.72704	-1.47965	-3.02315	-2.84147	-3.31806	1.39107	0.000352448	0.00514377	up	-1.77394	-1.35167	-2.2519	-2.65846	-2.66692	-2.03417	0.660684	0.0706248	0.0626559	-	-2.33311	-2.01508	-1.96833	-2.97169	-3.13317
Q1LQV4	arcB	Rmet_0586	NC_007973	predicted ornithine cyclodeaminase	-1.21735	-2.79267	-3.18586	-4.74125	-4.30994	-4.71518	2.19016	0.0062162	0.0104925	up											-2.83717	-3.01935	-3.78648	-4.75506	-4.65337	-4.34205	1.36916	0.00353319	0.0139362	up	-3.25278	-3.61528	-4.83911	-4.86385	-4.45932	0.864439	-1.08281	0.523432	0.271501	-
Q1LQV3		Rmet_0587	NC_007973	Excisionase/Xis, DNA-binding	2.34964	0.623093	3.89213	-0.728756	-0.683297	-0.935457	3.07079	0.00874827	0.0124808	up	-3.35096	-0.512	-0.501927	-1.42553	-0.551334	-0.454983	-0.644346	0.471996	0.271128	-	0.961574	-0.247358	-0.549883	-0.371182	-0.517216	-0.573408	0.542046	0.23125	0.14609	-	0.283307	-0.560805	-0.00880674	-0.957397	-0.442536	-0.668184	0.593938	0.0670215	0.0603943	-	-2.17521	-1.91137	-2.01109	-2.53126	-1.69109
Q1LQU7		Rmet_0593	NC_007973	conserved hypothetical protein	-3.7483	-3.28508	-3.61121	-4.82902	-6.58658	-4.05015	1.60705	0.0475488	0.0386578	up	-2.89629	-3.10876	-2.42731	-6.58125	-6.51623	-3.66601	2.77704	0.0160533	0.0310776	up	-3.03895	-2.77863	-3.11608	-3.5847	-5.42979	-3.73556	1.27213	0.0491305	0.0521289	-	-2.42726	-3.70646	-2.97608	-6.60915	-6.40894	-4.28703	2.73177	0.00869576	0.0139091	up
Q1LQU6	iorA	Rmet_0594	NC_007973	Isoquinoline 1-oxidoreductase subunit alpha	0.26632	0.691715	1.02377	0.289407	-0.123718	-0.599642	0.805254	0.0382871	0.0329571	up	0.973974	-0.0190913	0.129778	0.205899	-0.509005	-0.384261	0.590676	0.130254	0.11296	-	0.798129	0.697797	0.542778	0.218146	-0.55041	-0.984734	1.11857	0.0140567	0.0252847	up	0.804232	0.639109	0.596798	-0.442653	0.163154	-0.620648	0.980095	0.00596095	0.0109543	up	0.941523	1.05177	1.01169	0.989904	1.13719
Q1LQU5	iorB	Rmet_0595	NC_007973	Isoquinoline 1-oxidoreductase subunit beta	2.56612	2.79815	2.7378	1.82433	1.88509	2.05589	0.778921	0.00155427	0.00503469	up	2.82326	2.83049	2.55137	1.92039	1.66142	1.53877	1.02818	0.000882643	0.00888079	up	2.72855	3.09569	2.93982	2.041	2.02505	2.10834	0.863228	0.00147204	0.00980454	up	2.80773	2.96457	2.57221	1.99086	1.9258	2.13114	0.765568	0.00264121	0.00700285	up	2.5751	2.79599	2.44889	2.55855	2.8288
Q1LQU4		Rmet_0596	NC_007973	Putative transmembrane transcriptional regulator (Anti-sigma factor)	-2.42857	-1.55216	-1.32447	-1.74372	-2.34458	-1.94321	0.242105	0.497648	0.218893	-	-1.40069	-1.37345	-2.55266	-1.80231	-1.56953	-1.44968	-0.168427	0.650454	0.329415	-	-2.7869	-1.32199	-1.96451	-1.53329	-1.74827	-1.72091	-0.35698	0.381204	0.204704	-	-1.61766	-2.11578	-2.8117	1.09857	1.01874	-1.51724	-2.38173	0.023645	0.027851	down	-1.80662	-1.76037	-1.62683	-1.52636	-1.39621
Q1LQU3	rpoO	Rmet_0597	NC_007973	RNA polymerase sigma O factor (FecI-like)
Q1LQT8		Rmet_0602	NC_007973	conserved hypothetical protein
Q1LQT7		Rmet_0603	NC_007973	putative integral membrane sensor protein precursor	-0.113214	-0.594425	-0.882146	-1.77638	-1.45753	-1.28617	0.976765	0.00813279	0.0121744	up	-1.31238	-0.583663	-0.449066	-1.20014	-1.33097	-1.27758	0.487857	0.101983	0.0964129	-	-2.08422	-0.344411	-0.812588	-1.70504	-1.41816	-1.09385	0.325276	0.517135	0.250754	-	-0.154333	-0.797088	-0.695199	-1.34118	-1.28227	-1.38355	0.786797	0.00820419	0.0134996	up	-1.97194	-4.232	-2.01351	-1.08297	-1.63486
Q1LQT5		Rmet_0605	NC_007973	putative Patatin-like phospholipase (fragment)
Q1LQT3	hmgL	Rmet_0607	NC_007973	hydroxymethylglutaryl-coenzyme a lyase active site; protein	0.247444	0.648916	0.508293	0.463401	0.0617725	0.315902	0.187859	0.334032	0.165269	-	0.165919	0.163856	0.243325	0.500071	0.24741	0.696981	-0.290454	0.114292	0.103963	-	0.807069	0.710273	0.487639	0.573496	0.355884	0.503304	0.190766	0.266541	0.160462	-	0.722659	0.374821	0.737333	0.259949	0.481196	0.192335	0.300444	0.116276	0.0894668	-	0.125425	-0.947035	-0.319684	-0.369078	-0.195959
Q1LQT2	accC	Rmet_0608	NC_007973	acetyl-CoA carboxylase, biotin carboxylase subunit	2.07485	2.24154	2.00062	1.22776	1.25692	1.36843	0.821303	0.000918341	0.00384359	up	1.73415	1.41195	1.61082	1.81568	1.25693	1.26485	0.139821	0.521589	0.288322	-	1.42453	2.02297	1.22882	1.67403	1.50702	1.37276	0.0408399	0.872844	0.347658	-	1.70152	1.69429	1.92262	1.60169	1.54703	1.09033	0.359799	0.0992912	0.0794994	-	2.06786	2.2452	1.97104	2.33856	1.89385
Q1LQT1	accB	Rmet_0609	NC_007973	Acetyl/propionyl-CoA carboxylase,carboxyltransferase subunit	0.594797	1.28286	1.6136	0.736644	1.15861	1.4181	0.0592998	0.858862	0.323485	-	1.0419	1.40486	0.924765	1.72047	1.29841	1.18537	-0.277577	0.240674	0.169813	-	0.40666	1.44093	1.1778	1.70082	1.32048	0.977502	-0.32447	0.369841	0.199822	-	1.05037	1.20238	1.39921	1.65945	1.44944	1.35049	-0.269141	0.136795	0.10095	-	0.951078	1.23438	0.572605	2.01647	1.84289
Q1LQT0	accA	Rmet_0610	NC_007973	Acyl-CoA synthetase (AMP-forming)/AMP-acid ligase II	-2.52452	-1.95242	-2.31479	-1.45761	-1.3154	-1.81018	-0.736183	0.0151975	0.0173887	down	-1.66513	-2.15953	-2.11072	-1.55891	-1.49558	-1.96823	-0.304219	0.201539	0.151121	-	-3.5246	-1.85503	-1.2394	-1.68507	-1.59242	-2.02842	-0.437708	0.487068	0.241364	-	-2.3353	-2.8957	-2.323	-1.10553	-1.5214	-1.27686	-1.21674	0.00152031	0.00524228	down	-2.72383	-5.13286	-4.5658	-2.16599	-2.51111
Q1LQS9	accR	Rmet_0611	NC_007973	transcriptional regulator, TetR/AcrR-family	-1.58529	-3.39781	-5.64515	-3.81621	-3.64275	-3.90634	0.245686	0.811	0.310013	-	-1.53912	-4.92996	-4.79493	-4.1071	-4.0049	-4.08977	0.312589	0.748661	0.35905	-	-5.89119	-5.59333	-4.74893	-2.67918	-3.96574	-2.78169	-2.26895	0.00292089	0.0129196	down	-6.25078	-5.1589	-5.5924	-2.88071	-5.14936	-3.93505	-1.67898	0.0360718	0.0381191	down
Q1LQS5	groS	Rmet_0615	NC_007973	Cpn10 chaperonin GroES, small subunit of GroESL	3.79046	3.82162	3.50933	3.14311	3.31796	3.27432	0.462006	0.0206866	0.0213457	-	3.89714	3.93567	3.98938	3.11154	3.32285	3.19841	0.7298	0.0012103	0.00989622	up	4.34924	4.00722	4.2497	3.18123	3.46352	3.36732	0.864699	0.00208338	0.0114533	up	4.45773	4.25717	3.96952	3.05281	3.17439	3.16984	1.09579	0.000621912	0.00350179	up	3.87506	3.81352	3.61498	3.24329	2.98505
Q1LQS4	groL	Rmet_0616	NC_007973	Cpn60 chaperonin GroEL, large subunit of GroESL	7.84329	7.44709	7.67583	6.82924	6.79906	6.87523	0.820894	0.00166782	0.00510127	up	7.46693	7.42318	7.52334	6.915	6.93176	7.01512	0.51719	0.00470442	0.0171195	-	7.79788	7.57444	7.57273	6.87837	6.97162	7.02318	0.690628	0.0030853	0.0132454	up	7.89817	7.76973	7.78782	6.89023	6.94136	6.93971	0.89481	0.000261958	0.00212646	up	7.3948	7.28404	7.43971	7.03185	7.11681
Q1LQQ6		Rmet_0634	NC_007973	ImpA, N-terminal
Q1LQQ2		Rmet_0638	NC_007973	Metallophosphoesterase	-0.561327	-0.686759	0.10754	0.300575	-0.122107	0.354949	-0.557988	0.0812686	0.0574716	-	-0.082919	0.136014	-0.0506356	0.336059	0.0573041	0.448292	-0.279732	0.127914	0.1116	-	-0.87188	-0.236116	0.0556263	0.161202	0.00332477	0.0940583	-0.436985	0.146857	0.105881	-	-0.80981	-1.09584	-0.368744	0.455257	-0.0514751	0.383478	-1.02055	0.00646489	0.0115079	down	0.414123	0.414063	0.196342	-0.0347742	-0.330566
Q1LQP3	cpaC1	Rmet_0647	NC_007973	Flp pilus assembly protein secretin CpaC
Q1LQM7		Rmet_0663	NC_007973	conserved hypothetical protein	-1.06854	-1.71245	-2.90681	-0.550728	0.211378	0.13475	-1.82773	0.0114389	0.0146391	down	-2.32261	-0.919875	-0.966556	0.118353	-0.599322	0.459389	-1.39582	0.0274038	0.0426874	down	-2.32555	-1.93002	-1.27851	-0.367809	-0.404231	0.650961	-1.80433	0.00449852	0.0151604	down	-3.18346	-1.12491	-2.31775	-0.173169	0.273781	-0.813736	-1.971	0.0147844	0.0200301	down	0.192452	0.0966323	0.179596	0.647458	-1.02067
Q1LQM6		Rmet_0664	NC_007973	conserved hypothetical protein; putative exported protein	-0.891906	-1.49941	-0.915415	-0.706861	-1.28501	-1.14448	-0.0567947	0.82572	0.314254	-	-1.40335	-1.05635	-2.03149	-0.0135171	-1.04329	-0.661776	-0.924201	0.0449972	0.0571027	-	-0.935784	-0.338884	-0.826548	-0.761843	-0.964606	-0.632871	0.0860347	0.698655	0.30211	-	-1.72055	-0.871208	-0.77173	-0.391885	-0.24584	-0.923508	-0.600752	0.113848	0.0886493	-	-2.02771	-1.22892	-1.04039	-4.73971	-2.69909
Q1LQM5	lemA	Rmet_0665	NC_007973	LemA like protein	1.12435	1.19442	1.40871	1.1386	1.5072	1.55737	-0.158564	0.395312	0.185413	-	0.966432	0.771038	1.7086	1.4843	1.50956	1.63746	-0.395082	0.188724	0.144703	-	1.61589	0.410932	1.20785	1.32282	1.80306	1.33176	-0.407654	0.282753	0.166815	-	1.84196	1.17165	1.20841	1.14986	1.3265	1.58073	0.0549758	0.823093	0.372922	-	1.63765	1.06912	1.69563	1.51631	1.29725
Q1LQM3	hemL	Rmet_0667	NC_007973	glutamate-1-semialdehyde aminotransferase (aminomutase)	3.48949	3.16581	3.64305	3.35978	3.21142	3.49628	0.0769536	0.678329	0.273173	-	3.43726	3.44225	3.2784	3.58281	3.47075	3.34293	-0.0795265	0.570876	0.302799	-	3.2569	3.55341	3.28255	3.50132	3.33299	3.47051	-0.070654	0.659244	0.293066	-	3.31414	3.21817	3.39221	3.58353	3.26306	3.44627	-0.122779	0.410356	0.22835	-	3.09191	3.18494	3.2114	3.10811	3.30767
Q1LQM1	pilG	Rmet_0669	NC_007973	Type IV pilus response regulator PilG	-2.63381	-4.47339	-2.53413	-2.95807	-2.36955	-3.23051	-0.361067	0.55361	0.235796	-	-2.33872	-4.62425	-3.51494	-2.51049	-3.28379	-2.86933	-0.604768	0.346794	0.215008	-	-4.33363	-4.2223	-2.79213	-4.07127	-3.04885	-3.01518	-0.404255	0.465033	0.23347	-	-2.97822	-4.04434	-2.63283	-3.04573	-2.7665	-3.11264	-0.243502	0.54682	0.280578	-	-4.15735	-2.30155	-2.85587	-2.38539	-3.8119
Q1LQM0	pilH	Rmet_0670	NC_007973	Type IV pilus response regulator PilH	-0.0293361	0.132173	0.299035	-0.104807	-0.311722	0.522103	0.0987662	0.706206	0.281771	-	-0.170385	-0.0869316	0.00213814	0.114913	0.147603	-0.0653865	-0.150769	0.292555	0.192185	-	0.0161228	0.377414	0.178792	-0.0803504	0.0296698	-0.130993	0.251334	0.158704	0.111676	-	-0.694438	-0.383203	-0.270875	-0.534854	-0.113711	0.33361	-0.34452	0.231361	0.147784	-	-0.0233247	-0.243396	0.432188	-1.18078	0.369343
Q1LQL9	pilI	Rmet_0671	NC_007973	Type IV pilus signal transduction protein PilI											-2.86903	-1.92985	-2.80477	-2.25591	-1.36801	-1.5616	-0.806041	0.0655066	0.0729028	-	-5.13502	-2.34286	-1.76501	-1.941	-2.21956	-1.47752	-1.2016	0.227389	0.144412	-	-4.02491	-1.70136	-2.38443	-1.36058	-1.10759	-2.50396	-1.04619	0.180194	0.124288	-	-3.64603	-3.55143	-3.75668	-3.49865	-3.27534
Q1LQL8	pilJ	Rmet_0672	NC_007973	Type IV pilus transmembrane protein PilJ	3.35961	3.00687	3.35032	2.70892	2.57004	1.51911	0.972909	0.0313491	0.0288334	up	3.14597	3.18159	3.29954	1.45027	3.08197	2.93223	0.720874	0.161573	0.130695	-	3.22066	3.3076	2.98391	1.79138	1.36243	2.96937	1.12966	0.0387478	0.0453825	up	3.41355	3.26757	3.23909	2.53401	1.92246	1.20505	1.41956	0.00647395	0.0115079	up	3.04074	2.81315	2.97621	1.72102	1.0494
Q1LQL7	pilL2	Rmet_0673	NC_007973	Type IV pilus protein histidine kinase/response regulator hybrid PilL	1.98683	1.03137	1.03637	1.72641	1.63182	1.94779	-0.417152	0.211161	0.117518	-	1.02606	1.42605	1.49361	1.66051	1.66473	1.85028	-0.409939	0.0564285	0.066714	-	0.53164	1.1421	1.27881	1.90617	1.68105	1.52532	-0.719994	0.0268499	0.0361669	down	0.906087	1.57048	0.503006	1.81886	1.72629	1.63843	-0.73467	0.0430352	0.0433515	down	0.0589311	0.89797	0.217251	1.39592	0.553714
Q1LQL6		Rmet_0674	NC_007973	General substrate transporter:Major facilitator superfamily MFS_1											-4.69088	-4.64203	-4.22418	-1.73883	-1.51206	-1.74515	-2.85369	5.17884e-06	0.000851086	down											-5.69591	-4.27253	-3.97438	-1.59881	-1.45347	-1.90551	-2.99501	0.000821242	0.00399611	down
Q1LQL5	tsaC	Rmet_0675	NC_007973	Alcohol dehydrogenase	-1.27568	0.347267	-0.781435	-0.00686737	0.990545	1.04708	-1.24687	0.0486874	0.0392721	down	-0.715278	0.356646	0.195737	1.07595	0.887126	1.27438	-1.13345	0.0118914	0.0261726	down	-0.949102	0.245232	0.459804	1.01352	1.0136	0.298521	-0.85657	0.0961319	0.0796622	-	0.0138941	0.369462	0.181172	1.21875	0.356887	1.10261	-0.704572	0.0384222	0.0398588	down	-0.0240954	-0.181783	0.256436	-0.00978573	0.378442
Q1LQL3	puuC	Rmet_0677	NC_007973	gamma-Glu-gamma-aminobutyraldehyde dehydrogenase, NAD(P)H-dependent	1.88837	1.91016	1.64683	1.69514	1.4305	1.43033	0.296463	0.100507	0.0671409	-	1.41356	1.95303	1.4502	1.72655	1.44219	1.85901	-0.0703201	0.748413	0.35905	-	1.57296	1.74123	1.5065	1.70825	1.19242	1.90029	0.0065773	0.977342	0.372471	-	1.84289	1.7046	1.83188	1.96721	1.926	1.60629	-0.0400476	0.795681	0.363848	-	1.45988	1.70876	1.78037	1.4937	1.87529
Q1LQL2	ppa	Rmet_0678	NC_007973	inorganic pyrophosphatase	2.42257	1.94469	2.2325	2.72939	2.52461	2.75424	-0.469492	0.035636	0.0313326	-	2.067	2.59038	2.73188	2.67274	2.72744	2.3093	-0.10674	0.658335	0.332042	-	2.6878	2.11031	2.816	2.40263	2.31447	2.70057	0.0654824	0.793256	0.329279	-	2.27986	2.06067	2.0469	2.53161	2.7196	2.67742	-0.513734	0.00895199	0.0141792	-	2.54525	2.54991	2.49293	2.35136	2.02003
Q1LQL0	nadE	Rmet_0680	NC_007973	Glutamine-dependent NAD(+) synthetase (NAD(+) synthase [glutamine-hydrolyzing])	-0.495869	-0.385054	-0.912279	0.429136	0.118662	0.322789	-0.88793	0.00373575	0.0078975	down	0.125443	0.119246	-0.592716	0.172368	0.242724	0.000845449	-0.254655	0.321478	0.204641	-	-0.730798	-0.0700143	-0.229621	0.309551	0.03526	-0.252301	-0.374315	0.180512	0.122116	-	-0.312417	-0.745758	-0.425058	-0.503286	-0.0695609	-0.10564	-0.268249	0.212148	0.139068	-	-0.0314101	0.467563	-0.110961	-0.711612	0.619753
Q1LQK9	glnB	Rmet_0681	NC_007973	regulatory protein P-II for glutamine synthetase	2.7514	2.55132	2.53203	2.0551	1.95368	1.8334	0.664189	0.00322233	0.00720265	up	2.74049	2.63319	2.58782	1.87252	1.96025	1.96802	0.720237	0.00108401	0.00967112	up	3.05947	2.70658	2.85379	1.85384	1.88481	2.03496	0.948743	0.00102715	0.00813942	up	3.12979	2.8768	2.9455	1.83818	1.85124	1.89388	1.12293	0.000133206	0.00171182	up	2.86093	2.85082	2.75784	2.44718	2.39866
Q1LQK7		Rmet_0683	NC_007973	Smr protein/MutS2 C-terminal	-3.14566	-3.55776	-2.85856	-0.997414	-1.19771	-1.32338	-2.01449	0.000106526	0.00181751	down	-3.04276	-2.99081	-2.69907	-1.53029	-1.95356	-0.588148	-1.55355	0.00582021	0.0188781	down	-2.44195	-2.89388	-2.83711	-2.1849	-2.02995	-1.15522	-0.934289	0.0263459	0.0357068	down	-2.60053	-3.06704	-2.88492	-2.40813	-1.28916	-1.876	-0.993062	0.0199602	0.0247687	down	-2.18196	-2.50713	-2.40493	-2.78931	-3.35876
Q1LQK6	trxB	Rmet_0684	NC_007973	thioredoxin reductase, FAD/NAD(P)-binding	2.98027	3.25697	3.17094	2.86541	2.90848	2.64455	0.329908	0.0694043	0.0510623	-	3.02283	3.27039	3.03404	2.66857	2.77541	3.02389	0.286461	0.118268	0.10591	-	2.81951	3.38349	3.19312	2.58041	2.65412	2.65782	0.501257	0.0366852	0.0436988	-	2.99008	3.33151	3.24955	3.02901	2.73065	2.76058	0.3503	0.0705981	0.0626559	-	2.9985	2.83847	3.04937	2.92762	3.13657
Q1LQK5	ftsK	Rmet_0685	NC_007973	DNA segregation ATPase ftsk/spoIIIE proteins	0.366031	0.704178	0.0561132	0.78221	0.415316	0.835647	-0.302284	0.222106	0.122282	-	0.821049	1.16914	1.05368	0.267998	0.457012	0.539747	0.593038	0.0093033	0.0242584	up	0.241582	0.323262	0.233566	0.636554	0.328266	0.818709	-0.328373	0.107341	0.0856772	-	0.6707	0.460791	0.48663	0.876909	0.733539	0.718053	-0.236793	0.11425	0.0887492	-	0.219424	-0.160231	0.696706	0.858465	-0.222152
Q1LQK4	lolA	Rmet_0686	NC_007973	Outer membrane lipoprotein carrier protein LolA precursor; chaperone for lipoproteins	1.04075	1.23244	1.38402	0.559506	0.544073	0.430741	0.707628	0.0029203	0.00673365	up	1.29881	1.28953	1.08593	0.633771	0.590022	0.388861	0.687207	0.00295513	0.0137595	up	1.11655	1.43871	1.18556	0.603192	0.36619	0.437623	0.777937	0.00293762	0.0129196	up	0.992262	1.31231	1.23723	0.570174	0.448881	0.699871	0.607626	0.006659	0.0117298	up	0.372627	0.827602	0.44126	0.425432	1.0264
Q1LQK3		Rmet_0687	NC_007973	Probable lipoprotein transmembrane; putative exported protein	-0.934724	-1.00769	-1.55051	-0.783669	-1.22118	-0.724647	-0.25448	0.323274	0.161407	-	-0.810144	-1.00492	-0.727815	-0.790028	-0.670737	-0.696704	-0.128469	0.373955	0.227613	-	-0.604097	-0.711846	-1.2935	-0.962558	-0.555552	-0.697798	-0.131179	0.601498	0.276857	-	-0.635992	-1.74077	-0.604463	-0.744138	-0.919169	-0.731669	-0.195417	0.579893	0.291626	-	-0.918502	-0.989075	-1.22606	-2.00795	-1.91943
Q1LQK0		Rmet_0690	NC_007973	putative amino-acid-binding periplasmic abc transporter protein	2.32977	2.51813	2.40096	2.60682	3.0663	3.21828	-0.547514	0.032041	0.0291076	-	1.9816	2.30118	2.42025	3.39133	2.88938	2.86092	-0.812864	0.00915909	0.0240191	down	1.87245	1.86624	2.35194	3.06945	3.41428	2.60339	-0.998828	0.0100906	0.0213889	down	1.54744	1.8205	1.66377	2.89786	2.95069	3.19148	-1.33611	0.000123735	0.0016288	down	1.39155	1.38804	1.20989	3.4753	3.16999
Q1LQJ7	aapP	Rmet_0693	NC_007973	amino-acid transporter subunit ; ATP-binding component of ABC superfamily	1.67885	1.41799	1.62087	1.00152	-1.00015	-0.822261	1.8462	0.0155342	0.0176275	up	1.51819	1.16267	1.38674	-0.816357	-0.915919	-0.0671769	1.95568	0.000368901	0.00581942	up	1.34867	1.5077	1.07891	-0.828917	-0.904435	0.107294	1.85378	0.00118427	0.00861783	up	1.47538	1.30961	1.57995	-0.0148933	-0.626855	1.27587	1.24361	0.0441122	0.0441257	up
Q1LQJ6	ycaJ	Rmet_0694	NC_007973	recombination protein	-4.10467	-3.1282	-2.50167	-1.39955	-2.15779	-2.95689	-1.07344	0.0996759	0.0669093	-	-2.90612	-1.08693	-1.40846	-2.79029	-2.98498	-2.25727	0.877009	0.139996	0.118452	-	-2.01025	-1.79234	-0.98877	-2.83407	-2.00239	-2.40609	0.817064	0.0587165	0.0582919	-	-2.45319	-1.42516	-2.42794	-1.79628	-2.76729	-2.31433	0.190536	0.636388	0.310977	-	-0.885614	-0.409422	-0.64645	-1.15534	-0.252249
Q1LQJ5	serS	Rmet_0695	NC_007973	seryl-tRNA synthetase, also charges selenocysteinyl-tRNA with serine	2.8535	2.71873	2.93993	2.65373	2.69188	2.76042	0.135376	0.332165	0.164743	-	2.49516	2.61948	2.68027	2.83492	2.62195	2.84841	-0.170126	0.253301	0.175636	-	2.90975	2.88508	2.49364	2.6942	2.66731	2.80077	0.042064	0.812636	0.333702	-	2.97832	2.89408	2.80096	2.753	2.80612	2.74809	0.122049	0.334709	0.195235	-	2.75184	3.01034	2.7717	2.66401	3.05384
Q1LQJ3	pilA	Rmet_0697	NC_007973	Type IV pilus structural subunit PilA	2.83761	3.06187	3.12178	2.74477	3.11003	3.0272	0.046416	0.785048	0.303916	-	3.84851	3.61867	3.44645	3.09102	3.14452	2.88545	0.597549	0.0106825	0.0253205	up	3.85223	4.17664	3.45365	2.9196	3.06888	2.8023	0.897246	0.00726913	0.0182162	up	3.95521	4.06599	4.04736	2.99	2.88781	3.0892	1.03385	0.000174001	0.00179266	up	3.65291	3.50339	3.7376	3.07064	3.07437
Q1LQJ2		Rmet_0698	NC_007973	Putative hemolysin-related protein	-1.50055	-2.28496	-2.61498	-1.69252	-2.03432	-2.14188	-0.177256	0.596898	0.248247	-	-2.16101	-0.764492	-2.04845	-1.32955	-1.60915	-2.25128	0.072011	0.878446	0.392469	-	-1.15923	-1.55753	-1.00334	-1.53751	-1.80619	-2.06597	0.563191	0.0464635	0.0507689	-	-1.00601	-0.865397	-1.56906	-1.51872	-2.02018	-1.24399	0.447471	0.165674	0.116355	-	-3.24163	-4.38971	-3.16403	-1.66986	-3.98702
Q1LQI9	gltI	Rmet_0701	NC_007973	glutamate and aspartate transporter subunit ; periplasmic-binding component of ABC superfamily	2.64058	2.74177	2.67533	1.79742	2.28743	2.75109	0.407243	0.16428	0.0971202	-	2.88039	2.305	2.43242	2.9279	1.96442	2.58535	0.0467101	0.880538	0.392471	-	2.86561	2.77202	3.07754	2.88204	2.76436	2.04172	0.342347	0.239471	0.148755	-	2.92674	2.9828	2.91358	2.29402	2.61633	2.94352	0.323085	0.142349	0.103932	-	2.06488	1.90231	1.98669	2.69021	2.43155
Q1LQI8		Rmet_0702	NC_007973	conserved hypothetical protein	-2.74675	-2.21927	-2.01187	-2.13415	-1.63318	-1.58399	-0.542193	0.0824013	0.0581223	-	-2.21159	-2.20453	-2.19358	-1.76271	-1.55442	-1.98483	-0.435912	0.029355	0.0440564	-	-2.15552	-0.715279	-2.62442	-1.57817	-1.55858	-2.47511	0.038875	0.946262	0.365697	-	-1.92227	-2.43144	-2.05908	-1.54946	-2.7316	-2.21063	0.026298	0.939183	0.407157	-	-1.85272	-1.83883	-1.75273	-3.26991	-2.30703
Q1LQI7	cphA1	Rmet_0703	NC_007973	cyanophycin synthetase	0.768898	0.707919	0.953827	0.854345	0.899064	0.813013	-0.0452594	0.741075	0.290751	-	0.308615	1.32054	0.85556	0.974484	1.0374	0.789695	-0.105622	0.714131	0.348939	-	0.567891	0.849639	0.691474	0.973422	1.12696	0.895104	-0.295494	0.100141	0.0820911	-	0.0543072	0.561052	0.863137	0.9885	0.89289	1.0634	-0.488765	0.0773926	0.0668778	-	1.08155	1.34997	1.07961	1.25824	1.75676
Q1LQI6	cphA2	Rmet_0704	NC_007973	cyanophycin synthetase	0.789792	1.10506	-0.250942	0.687703	0.822699	0.684943	-0.183811	0.628381	0.257174	-	1.7153	1.42915	0.996466	0.604134	0.941733	0.739367	0.618559	0.0329012	0.0471686	up	0.561834	1.04047	-0.329829	0.615346	1.17579	1.10312	-0.540594	0.210359	0.136352	-	0.441504	0.488685	1.03837	0.731443	0.810653	1.30079	-0.29144	0.277209	0.168981	-	0.457972	-0.028962	2.07812	0.37994	0.633594
Q1LQI5		Rmet_0705	NC_007973	ABC transporter-related protein	-0.145408	-0.889703	-0.25819	-0.683798	0.432182	-0.944254	-0.0324772	0.940223	0.345252	-	-0.410908	-0.257981	-0.412889	0.614039	-1.08311	-0.379137	-0.0778555	0.861459	0.388519	-	-1.04135	-0.239613	-0.424987	-0.607471	-0.986708	-0.767193	0.218473	0.421567	0.219283	-	-0.38775	-0.377467	-0.315211	-1.00164	-0.472689	-0.818646	0.404184	0.0554395	0.0521275	-	0.338407	0.434831	0.0676176	0.874039	0.144505
Q1LQI4		Rmet_0706	NC_007973	conserved hypothetical protein	-2.81734	-2.88966	-2.35552	-1.8426	-1.58717	-1.40456	-1.07606	0.00225087	0.00586177	down	-1.68972	-1.25584	-1.09699	-1.55857	-1.57365	-1.47682	0.18883	0.350547	0.216637	-	-1.66261	-1.47495	-1.39461	-1.04249	-1.70365	-1.50227	-0.0945887	0.674506	0.296349	-	-1.43933	-1.39062	-2.44229	-1.08059	-1.66114	-1.40485	-0.37522	0.308296	0.183454	-	-1.23642	-1.85413	-1.83898	-0.246754	-1.46229
Q1LQI3		Rmet_0707	NC_007973	conserved hypothetical protein											-4.26623	-2.14457	-1.87891	-1.0366	-1.07515	-0.793104	-1.79495	0.0328337	0.0471686	down	-4.28206	-3.18795	-1.87783	-1.00909	-1.28404	-0.798119	-2.08553	0.0140202	0.0252707	down	-5.32369	-2.68078	-3.37203	-0.978349	-0.910975	-1.25269	-2.74483	0.00719163	0.0124418	down
Q1LQI0	gph	Rmet_0710	NC_007973	phosphoglycolate phosphatase	-1.50807	-0.34254	-1.75195	-0.503416	-0.886686	-0.919538	-0.430975	0.316896	0.1589	-	-0.106341	-0.081528	-0.121848	-1.12768	0.0420712	-0.568235	0.448043	0.190791	0.145722	-	-0.247274	-0.732205	-0.211625	0.042815	-0.564066	-0.457976	-0.0706258	0.78067	0.326423	-	-0.464148	-0.429163	-1.01401	0.188642	-1.09727	-0.878203	-0.0401643	0.919885	0.400925	-	-0.335913	-0.651311	-0.536368	-0.990976	-1.25515
Q1LQH9	ubiG	Rmet_0711	NC_007973	bifunctional 3-demethylubiquinone-9 3-methyltransferase and 2-octaprenyl-6-hydroxy phenol methylase	0.0634855	0.961868	0.530531	0.24442	0.425071	0.353694	0.177567	0.49995	0.21962	-	0.966045	0.780385	0.776173	0.515672	0.311426	0.179626	0.505293	0.014628	0.0290217	-	0.383433	0.545151	0.86821	0.108076	0.48438	-0.0345618	0.412967	0.102844	0.0833741	-	0.606696	0.900098	0.840291	0.278585	0.174034	0.0596955	0.61159	0.00530817	0.0102352	up	0.0460068	-0.33527	-0.289458	-0.130341	-0.53298
Q1LQH8	ompA	Rmet_0712	NC_007973	outer membrane protein or related peptidoglycan-associated (lipo)protein	7.85367	7.59208	7.90325	6.33634	6.14745	6.35217	1.50435	6.63615e-05	0.00155374	up	7.57885	7.1631	7.22199	6.36887	6.39059	6.405	0.93316	0.00108684	0.00967112	up	7.57867	7.58458	7.1995	6.37567	6.41004	6.55856	1.00616	0.00111765	0.00840234	up	7.5227	7.58544	7.63236	6.45355	6.46423	6.49213	1.1102	7.28022e-05	0.00126638	up	7.18125	7.20161	7.1484	6.99686	7.10162
Q1LQH7	gyrA	Rmet_0713	NC_007973	DNA gyrase (type II topoisomerase), subunit A	3.52127	3.13982	3.17315	2.62801	2.51477	2.66209	0.676452	0.00530576	0.00960503	up	3.04658	3.09443	3.15786	2.6914	2.69785	2.68314	0.408828	0.0122119	0.0265229	-	3.09722	3.11837	3.16768	2.79083	2.82969	2.7957	0.32235	0.0425372	0.0483404	-	3.2843	3.27315	3.31848	2.76346	2.79553	2.6924	0.541516	0.00301767	0.00742308	-	2.95496	3.13065	2.98489	2.89216	2.50829
Q1LQH6		Rmet_0714	NC_007973	conserved hypothetical protein; putative exported protein	2.20074	1.56467	1.2456	2.28236	1.78577	1.69119	-0.24944	0.43869	0.200262	-	1.74477	1.98475	1.57977	2.08255	2.30629	2.31901	-0.466185	0.0286424	0.043477	-	2.45863	1.72721	2.22203	2.05922	2.54623	2.49487	-0.230817	0.396162	0.209664	-	2.427	2.09708	2.61205	1.81014	1.61903	2.10412	0.534282	0.0402288	0.0412064	-	1.78855	0.900207	1.41593	1.08439	0.880964
Q1LQH5	serC	Rmet_0715	NC_007973	3-phosphoserine/phosphohydroxythreonine aminotransferase	0.984181	1.25511	1.3872	1.3892	1.45883	1.48002	-0.233853	0.175933	0.103035	-	1.10144	1.43682	1.51055	1.39288	1.55258	1.58497	-0.160543	0.3561	0.219181	-	1.31349	1.44643	1.35188	1.49868	1.396	1.52983	-0.104235	0.459289	0.231644	-	1.30297	1.26703	1.91487	1.42223	1.5208	1.50314	0.0129013	0.952368	0.410479	-	0.933889	1.07974	0.393187	1.69147	0.751455
Q1LQH4	pheA	Rmet_0716	NC_007973	prephenate dehydratase, Chorismate mutase	0.625824	1.20066	1.50973	1.72015	1.52557	1.55958	-0.4897	0.0969907	0.065539	-	1.44878	1.15103	1.36234	1.63433	1.74597	1.62845	-0.348864	0.0446666	0.0569516	-	1.07109	1.59774	0.749032	1.73884	1.57779	1.02099	-0.306585	0.346979	0.19195	-	0.944466	0.88272	1.35174	1.5791	1.71328	1.58039	-0.564612	0.0157671	0.0209534	-	1.17469	1.68138	1.43728	2.01564	1.801
Q1LQH3	hisC1	Rmet_0717	NC_007973	Histidinol-phosphate transaminase	1.95047	2.03319	2.11852	2.07511	2.15806	2.17922	-0.103401	0.434473	0.19889	-	2.17602	2.66821	2.51296	2.09218	2.24339	2.05331	0.322772	0.109554	0.100488	-	2.28749	2.69275	2.7481	2.14753	1.88316	2.14383	0.517938	0.0334252	0.0414942	-	2.4766	2.82476	2.66549	2.14951	1.94435	2.11041	0.587527	0.00745568	0.0127031	up	2.95632	2.87131	2.88548	2.34128	2.18136
Q1LQH2	tyrA	Rmet_0718	NC_007973	prephenate dehydrogenase	-0.0216454	-0.220308	-0.132261	-0.688779	-0.206926	-0.484611	0.335367	0.0957707	0.06509	-	-0.414063	-0.405951	-1.69826	-0.549897	-0.487325	-0.626002	-0.285015	0.477942	0.273357	-	-0.422224	-0.348348	-0.814669	-0.7807	-0.245186	-0.488487	-0.0236223	0.916029	0.358622	-	-0.425374	-0.734512	-0.189673	-0.449363	-1.00497	-0.145141	0.083305	0.768369	0.353889	-	-0.941251	-1.63273	-0.843534	-2.13945	-0.71975
Q1LQH1	aroA	Rmet_0719	NC_007973	5-enolpyruvylshikimate-3-phosphate synthetase	0.978641	1.37013	1.47918	0.9361	1.08192	1.17914	0.210262	0.286736	0.147936	-	1.525	1.08195	1.07326	1.05502	0.899087	1.16475	0.18712	0.335541	0.21087	-	0.866896	0.701503	1.1096	1.27022	1.05141	1.0131	-0.218908	0.248889	0.152985	-	1.19807	1.31653	1.13937	1.05906	0.812515	1.14179	0.213536	0.184589	0.126359	-	1.49056	1.69552	1.53827	1.48461	1.28363
Q1LQG9	cmk	Rmet_0721	NC_007973	cytidylate kinase	-1.07206	-0.681213	-0.543897	-1.0388	-1.08027	-1.14798	0.323294	0.11634	0.0749004	-	-0.42046	-0.338424	-0.612065	-0.481895	-1.16925	-0.642339	0.307512	0.20622	0.153524	-	-0.307017	-0.696993	-0.388629	-1.1538	-1.05687	-0.779085	0.532371	0.0280541	0.0371351	-	-0.169747	-0.315779	-0.27202	-0.972507	-1.16826	-0.565953	0.649724	0.0138475	0.0192151	up	-0.36959	0.128139	-0.00485922	-1.49807	-0.382407
Q1LQG8	rpsA	Rmet_0722	NC_007973	30S ribosomal subunit protein S1	4.79323	4.70962	4.80299	4.20417	4.28898	4.23406	0.526209	0.00458938	0.00888442	-	4.65893	4.60691	4.84061	4.2886	4.35885	4.22275	0.412079	0.0200111	0.0349104	-	5.04881	4.96799	4.77639	4.19325	4.26426	4.40341	0.644087	0.00536608	0.016548	up	5.01806	4.93558	5.04767	4.31554	4.36662	4.40122	0.639308	0.00146125	0.00510257	up	4.60562	4.37915	4.70768	4.2995	4.31587
Q1LQG7	ihfB	Rmet_0723	NC_007973	integration host factor beta subunit	-1.65184	-2.06504	-1.28449	-2.31291	-2.74248	-3.04829	1.0341	0.0109132	0.0141429	up	-2.56046	-1.76549	-1.37011	-2.57023	-1.91282	-2.17818	0.321718	0.394662	0.23673	-	-1.41093	-1.52215	-0.266684	-3.31323	-3.25055	-3.08036	2.14813	0.0011093	0.00840234	up	-1.06005	-1.08507	-1.88102	-3.10432	-3.29556	-3.0698	1.81451	0.000474833	0.00304302	up	-1.25142	-2.00329	-1.53915	-1.06568	-1.4686
Q1LQG5		Rmet_0725	NC_007973	putative N-Acetylglucosaminyl transferase; Tetratricopeptide TPR repeat	-1.55528	-0.679928	-0.814133	-0.844608	-0.791105	-0.782054	-0.210526	0.438164	0.200133	-	-0.247367	-1.51646	-2.48599	-0.872392	-0.805386	-0.213826	-0.78607	0.224438	0.162009	-	0.690531	-1.10074	-1.90795	-0.900816	-0.761126	-0.994049	0.112611	0.8686	0.346964	-	-0.31999	-0.326126	-1.00232	-1.0202	-0.706318	-1.35964	0.479241	0.126091	0.095288	-	-1.33332	-1.75095	-1.94198	-2.37604	-2.46115
Q1LQG4	ugd	Rmet_0726	NC_007973	UDP-glucose 6-dehydrogenase	1.63635	1.79106	1.36834	1.52483	1.31018	1.57887	0.127292	0.476267	0.212906	-	1.57961	1.43647	1.54101	1.58673	1.51109	1.79775	-0.112826	0.440475	0.258373	-	1.77391	1.70316	1.51955	1.57006	1.45526	1.35861	0.204234	0.21588	0.139009	-	1.31389	1.32429	1.35659	1.66685	1.67952	1.64332	-0.331643	0.022801	0.0270787	-	0.956809	0.836524	1.15272	1.5432	1.35648
Q1LQG3	rfaE	Rmet_0727	NC_007973	fused heptose 7-phosphate kinase ; heptose 1-phosphate adenyltransferase	1.56876	1.51244	1.15226	1.72113	1.64807	1.49808	-0.211276	0.251314	0.133871	-	2.10676	1.89083	2.19588	1.32968	1.4758	1.7551	0.544298	0.0193018	0.0344787	-	2.16214	1.9214	1.78245	1.4141	1.56911	1.92547	0.319103	0.160474	0.112651	-	2.06137	1.97825	1.61217	1.63499	1.81235	1.43626	0.256067	0.209404	0.138105	-	1.586	1.7036	1.98496	1.26514	1.47162
Q1LQG2	rfaD	Rmet_0728	NC_007973	ADP-L-glycero-D-mannoheptose-6-epimerase, NAD(P)-binding	2.20525	1.77917	2.06763	1.54259	1.48076	1.6486	0.460034	0.0286703	0.0270024	-	1.78088	1.11611	1.42093	1.50338	1.70993	1.51103	-0.135475	0.529079	0.289828	-	0.684044	1.277	0.949264	1.4646	1.46777	1.39226	-0.471442	0.0482998	0.0515584	-	1.32773	0.381352	1.38087	1.6996	1.63595	1.49464	-0.58008	0.0993224	0.0794994	-	0.902699	1.15858	0.927939	1.21314	1.67651
Q1LQG0	rutG	Rmet_0730	NC_007973	pyrimidine transporter																																									-2.90805	-3.02588	-3.01776	-3.77856	-2.30288
Q1LQF9	cysM	Rmet_0731	NC_007973	cysteine synthase B (O-acetylserine sulfhydrolase B)	2.76033	2.81621	2.97231	1.9525	1.9522	2.2517	0.797486	0.00197138	0.00555734	up	2.98128	2.85976	2.81067	2.0443	1.84767	2.23153	0.842736	0.00154724	0.0112179	up	3.29653	2.90548	2.59133	2.24717	1.83359	2.24444	0.822718	0.0142943	0.0254326	up	3.24328	3.14432	2.91986	2.32083	2.28161	2.03398	0.890345	0.00130736	0.00493607	up	2.40808	2.40645	2.51942	2.18038	2.54921
Q1LQF8	mltB	Rmet_0732	NC_007973	membrane-bound lytic murein transglycosylase B	1.56431	1.13843	1.26322	-1.18679	-0.452136	-0.360955	1.98861	0.000340316	0.00263283	up	0.82276	0.394764	0.254205	-0.682867	-0.131262	0.00632295	0.759845	0.0244961	0.039403	up	0.71634	0.891383	0.678546	-0.79294	-0.319986	-1.57317	1.65746	0.00269663	0.0127523	up	1.06927	0.843896	1.0838	-0.515864	-0.585011	-0.0873572	1.39507	0.000299079	0.0023025	up	-0.208492	-0.167813	-0.0828331	-0.235526	0.111121
Q1LQF7		Rmet_0733	NC_007973	Deacetylase, histone deacetylase family	-0.438837	0.204837	-0.282785	-0.974996	-0.399031	-0.471111	0.442784	0.125245	0.0789112	-	-2.03617	-1.57103	-0.43437	-0.474808	-0.312601	-0.893336	-0.786944	0.122929	0.108711	-	-1.1988	-1.92733	-0.785863	-0.610212	-0.360362	-0.569336	-0.790693	0.0445556	0.0494935	down	-0.295729	-1.96734	-0.818148	-0.584728	-0.609707	-0.258015	-0.542922	0.261212	0.16136	-	-1.57973	-0.206751	-1.11321	-1.55605	-0.0944773
Q1LQF6	metN	Rmet_0734	NC_007973	DL-methionine transporter subunit ; ATP-binding component of ABC superfamily	-0.291519	-0.381195	-0.531453	-0.808696	-0.731029	-1.44241	0.592654	0.040614	0.0344402	up	-0.674707	0.366288	-0.0712313	-1.13775	-0.973792	-0.667288	0.799725	0.0375788	0.0509685	-	-0.539355	-0.527107	0.345764	-0.886651	-0.965294	-0.826748	0.652665	0.0562971	0.0569901	-	-0.179134	0.280079	0.779485	-0.699426	-0.868301	-0.720825	1.05633	0.0070286	0.012248	up	-0.658833	-0.624745	0.769844	0.453087	-1.26468
Q1LQF4	metQ	Rmet_0736	NC_007973	DL-methionine transporter subunit ; periplasmic-binding component of ABC superfamily	2.37267	2.17784	2.49582	1.90834	1.63278	1.57693	0.642761	0.00766168	0.0116824	up	2.45111	2.22367	1.98045	1.67998	2.17481	1.87334	0.30903	0.172327	0.135828	-	2.79325	2.60471	2.16858	1.54149	1.86253	1.6066	0.851978	0.00757402	0.0187097	up	2.56315	2.20421	2.48133	1.92583	1.65341	2.03492	0.544838	0.0191401	0.0240574	-	1.82202	1.37148	1.82111	2.00973	1.96362
Q1LQF3	etfB	Rmet_0737	NC_007973	Electron transfer flavoprotein subunit beta (Beta-ETF) (Electron transfer flavoprotein small subunit) (ETFSS)	5.53444	5.41045	5.67678	4.76108	4.86128	4.89761	0.700567	0.00218546	0.00583974	up	5.49168	5.22355	5.31878	4.95348	5.06624	4.91618	0.366036	0.0352134	0.0489163	-	5.60352	5.46094	5.43887	4.89301	4.94663	5.00744	0.552085	0.00644398	0.0173254	-	5.6527	5.57429	5.53208	5.04546	4.90097	5.03048	0.594051	0.00258391	0.00697231	up	5.27462	5.31696	5.32645	4.77863	5.02923
Q1LQF2	etfA	Rmet_0738	NC_007973	Electron transfer flavoprotein subunit alpha (Alpha-ETF) (Electron transfer flavoprotein large subunit) (ETFLS)	2.4299	2.11548	1.95527	1.93096	2.00258	1.78592	0.260395	0.178655	0.104162	-	1.61118	1.76114	1.78455	1.95819	1.96656	1.90194	-0.22327	0.115314	0.104287	-	2.08327	1.35483	1.79173	1.94265	1.78839	1.80929	-0.103503	0.652402	0.291441	-	2.45429	2.885	2.73075	1.93071	1.72821	1.98561	0.808505	0.00291101	0.00727264	up	5.12855	5.35842	5.17872	5.12386	5.27198
Q1LQF1		Rmet_0739	NC_007973	Acyl-CoA dehydrogenase	2.75115	2.83672	2.56419	2.41541	2.75674	2.77089	0.0696725	0.684562	0.275008	-	3.09701	2.67171	2.5098	2.77951	3.08516	2.59413	-0.060094	0.792707	0.369919	-	2.4957	2.70115	2.83849	2.87968	2.76741	2.83352	-0.148422	0.363497	0.196999	-	3.1805	2.39355	2.80377	2.84031	2.86701	3.03877	-0.122758	0.603657	0.300948	-	2.71499	2.67057	2.85427	2.88132	2.80949
Q1LQE9	lrp	Rmet_0741	NC_007973	DNA-binding transcriptional dual regulator, leucine-binding
Q1LQE7		Rmet_0743	NC_007973	transcriptional regulator, LysR-family
Q1LQE6		Rmet_0744	NC_007973	Putative membrane protein
Q1LQE3		Rmet_0747	NC_007973	Putative soluble quinoprotein glucose/sorbosone dehydrogenase																																									-3.91349	-2.48015	-5.23587	-4.04109	-5.54681
Q1LQE2	rpsP	Rmet_0748	NC_007973	30S ribosomal subunit protein S16 (modular protein)	2.20901	2.44043	2.4209	1.79309	1.8999	1.70766	0.556558	0.0070601	0.0112241	-	2.56013	2.40602	2.58599	1.57869	1.78873	1.80511	0.793204	0.00120976	0.00989622	up	2.43383	2.26803	2.45304	1.73293	1.91638	2.13259	0.457669	0.0321534	0.0401732	-	2.91176	2.4126	2.66324	1.7884	2.0382	1.79598	0.788341	0.00449653	0.00935921	up	2.37249	1.92751	2.35951	2.25308	1.81573
Q1LQE1	rimM	Rmet_0749	NC_007973	16S rRNA processing protein	-0.751701	-1.48032	-0.623721	-1.96307	-2.06793	-2.02203	1.06576	0.0056504	0.00994676	up	-1.57567	-1.21633	-1.18223	-1.97764	-1.84977	-1.89899	0.584059	0.0101107	0.0247922	-	-0.634514	-1.1285	-1.11677	-1.47249	-2.03717	-1.74482	0.791565	0.0137966	0.0252624	up	-0.752547	-1.10749	-0.426812	-1.14376	-1.62784	-1.90003	0.794927	0.0267263	0.0305926	up	-0.494447	0.249937	-0.167956	-0.271912	0.0314895
Q1LQD9	rplS	Rmet_0751	NC_007973	50S ribosomal subunit protein L19	2.67943	2.55069	2.53835	1.92126	2.15635	2.14106	0.516597	0.00920878	0.0128473	-	2.59801	2.70155	2.84663	2.11567	2.2826	1.81966	0.642755	0.00957483	0.0243861	up	3.16568	2.77762	3.0629	2.20872	2.33444	2.01447	0.816189	0.00367585	0.014119	up	2.68327	3.03939	2.8701	1.85859	1.68682	2.47031	0.859009	0.0127474	0.0179701	up	2.90295	2.07706	2.56949	2.66715	2.19221
Q1LQD8		Rmet_0752	NC_007973	Putative NTP pyrophosphohydrolase (oxidative damage repair enzyme); MutT/nudix family	-2.84957	-1.52604	0.203249	-0.678508	-0.509474	-0.0806354	-0.967916	0.248934	0.132861	-	-3.7317	-3.65661	-2.14343	0.102729	-0.214463	-0.067814	-3.11739	0.000538191	0.00670615	down	-4.09626	-2.88274	-1.5189	-0.289856	0.240632	-2.54782	-1.96695	0.0850285	0.0744057	-	-2.27911	-2.4603	-3.77368	0.220464	-0.09201	0.0682833	-2.90327	0.000504848	0.00313234	down	-3.943	-3.56909	-2.49043	-3.34909	-4.21819
Q1LQD7		Rmet_0753	NC_007973	Putative sulfurtransferase; Rhodanese-like protein
Q1LQD6	dnaE	Rmet_0754	NC_007973	DNA polymerase III alpha subunit	-1.83135	-0.447316	-0.458391	-1.7776	-1.11472	-1.23249	0.462583	0.326512	0.16243	-	-1.92494	-1.77974	-1.01268	-1.2263	-0.949957	-1.74152	-0.266525	0.443507	0.259272	-	-1.02182	0.435327	-3.27586	-1.37884	-1.12339	-2.24175	0.293875	0.767094	0.32176	-	-3.18016	-0.535567	-4.82774	-1.22213	-1.67525	-1.30858	-1.44584	0.221505	0.143034	-	-3.44573	-3.34923	-2.49065	-1.11363	-1.51913
Q1LQD5		Rmet_0755	NC_007973	putative glycosyl transferase (LPS biosynthesis-related)	-3.81135	-4.23954	-4.07587	-2.34014	-2.10159	-2.29896	-1.79536	4.37804e-05	0.00138132	down	-5.23443	-4.14408	-3.55151	-2.49985	-3.62699	-2.52237	-1.42694	0.0363611	0.0499667	down	-1.25984	-1.32319	-4.52076	-2.26775	-2.02955	-2.7316	-0.0249627	0.979212	0.372861	-	-4.70215	-4.67652	-5.14135	-2.65624	-2.4559	-3.5588	-1.94969	0.00117288	0.00475725	down	-3.36467	-3.58163	-3.43027	-3.19219	-2.24593
Q1LQD4		Rmet_0756	NC_007973	glycosyltransferase involved in cell wall biogenesis	-1.89465	-1.05008	-1.56371	-4.09671	-2.0748	-2.28626	1.31645	0.0652209	0.0487274	up	-2.28755	-1.48776	-1.5243	-1.79453	-2.40929	-1.94449	0.282903	0.365674	0.223677	-	-2.57447	-1.33272	-1.13124	-1.78663	-2.12566	-1.66639	0.180083	0.676581	0.296964	-	-1.64751	-2.01719	-1.58372	-2.443	-2.06799	-1.88642	0.382993	0.115617	0.0892837	-	-1.70505	-2.05172	-3.01496	-1.83401	-0.952058
Q1LQD3	msbA	Rmet_0757	NC_007973	fused lipid transporter subunits of ABC superfamily: membrane component ; ATP-binding component	0.890623	0.842951	1.07769	0.925095	0.448088	0.503552	0.311508	0.133646	0.0824932	-	0.620361	1.15061	0.788948	0.75261	0.266924	0.697919	0.280823	0.237941	0.16858	-	0.918408	0.741077	0.69176	0.64202	0.108971	0.430401	0.389951	0.0834345	0.0734619	-	0.700405	0.784728	0.554244	0.583802	0.7002	0.464064	0.0971037	0.494869	0.260712	-	0.196168	0.534945	0.662474	0.349272	0.17459
Q1LQD2		Rmet_0758	NC_007973	Alkylhydroperoxidase AhpD core:Uncharacterised peroxidase- related	0.749374	1.13068	1.0621	0.4575	1.15799	0.886345	0.146776	0.54008	0.232627	-	1.4068	-0.0463626	0.920864	0.956857	1.07592	0.602535	-0.118003	0.773247	0.365333	-	1.19518	1.15956	0.695865	0.788752	0.911127	0.553728	0.265668	0.236376	0.147542	-	1.31198	0.873151	1.35516	0.543332	0.831115	0.930013	0.411943	0.0786971	0.067482	-	0.669136	0.243791	1.094	0.621589	0.450936
Q1LQD0	phnM	Rmet_0760	NC_007973	metal-dependent hydrolase involved in phosphonate metabolism
Q1LQC9	phnL	Rmet_0761	NC_007973	carbon-phosphorus lyase complex subunit											-3.64948	-5.52931	2.10638	-4.70345	-5.25316	-5.42545	2.76988	0.202025	0.151256	-
Q1LQC7	phnJ	Rmet_0763	NC_007973	carbon-phosphorus lyase complex subunit
Q1LQC4	phnG	Rmet_0766	NC_007973	carbon-phosphorus lyase complex subunit
Q1LQC3	phnF	Rmet_0767	NC_007973	putative DNA-binding transcriptional regulator of phosphonate uptake and biodegradation	-0.0903414	-0.0144033	1.13421	0.144767	0.113121	0.213323	0.186086	0.612841	0.252519	-	-0.160432	-0.265574	0.36182	0.58003	-0.355245	0.771556	-0.353509	0.3526	0.217434	-	0.370204	0.546496	0.604666	0.433843	0.412632	0.732237	-0.0191153	0.909381	0.357092	-	-0.228406	-0.294554	0.83777	0.55189	0.683656	0.578345	-0.499694	0.178178	0.123312	-	0.550986	0.425339	-0.10085	-0.0516383	-0.285005
Q1LQC2	phnM	Rmet_0768	NC_007973	metal-dependent hydrolase involved in phosphonate metabolism
Q1LQB6	phnD	Rmet_0774	NC_007973	phosphonate/organophosphate ester transporter subunit ; periplasmic binding component of ABC superfamily	3.98939	3.89895	3.84362	3.52414	3.45583	3.32981	0.474057	0.0105364	0.0138072	-	3.72452	3.48468	3.80228	3.24469	3.57202	3.58817	0.202198	0.267932	0.181741	-	3.78383	3.79576	3.69788	3.48897	3.20058	3.736	0.283974	0.166473	0.115389	-	3.88168	3.77266	3.73174	3.57787	3.57217	3.54948	0.228851	0.0918435	0.0749921	-	3.40007	2.98188	3.18461	3.61944	3.20525
Q1LQB2	rng	Rmet_0778	NC_007973	ribonuclease G	1.75015	1.89809	1.7001	0.981357	0.872313	1.16616	0.77617	0.00176238	0.00521927	up	1.63147	1.42674	1.41613	1.1278	1.49253	1.5567	0.0991015	0.575916	0.304327	-	1.93993	1.69497	1.09265	1.02862	1.28154	0.98877	0.476205	0.111576	0.0878637	-	1.37202	1.37687	2.04013	1.64277	1.43544	1.12844	0.194124	0.463622	0.248415	-	1.27678	1.33483	1.47074	1.45497	1.38201
Q1LQB1	maf	Rmet_0779	NC_007973	Nucleotide-binding protein implicated in inhibition of septum formation	-1.51045	-1.20587	-2.02168	-1.12033	-0.919952	-0.425959	-0.75725	0.038601	0.0331577	down	-0.973915	-0.93947	-1.10887	-0.887385	-1.10215	-1.0439	0.00372457	0.978105	0.418962	-	-0.128767	-1.1449	-0.853784	-0.792055	-1.11031	-0.624854	0.133257	0.676149	0.296923	-	-1.30971	-0.00758826	-1.89221	-0.447203	-1.19795	-1.04367	-0.173563	0.747416	0.34721	-	-1.22631	-0.674799	-1.49316	-1.27293	-0.631599
Q1LQB0		Rmet_0780	NC_007973	conserved hypothetical protein
Q1LQA9		Rmet_0781	NC_007973	conserved hypothetical protein	1.65114	2.20149	2.4101	1.70389	1.62292	1.92033	0.338531	0.195033	0.111028	-	1.68953	1.8782	2.02528	1.91055	1.51206	1.63593	0.178154	0.332308	0.209909	-	1.21545	2.11455	1.96979	1.60388	1.37071	1.8629	0.154103	0.61154	0.280452	-	0.751508	1.6862	1.99535	1.66198	1.48978	1.74253	-0.153745	0.663519	0.320446	-	1.68633	2.15138	2.16939	2.10219	2.24726
Q1LQA8	nadD	Rmet_0782	NC_007973	nicotinic acid mono-nucleotide adenylyltransferase											-2.23765	-3.26704	-3.3003	-2.04652	-2.30007	-3.247	-0.403801	0.390287	0.2348	-	-4.64217	-2.97389	-5.17973	-2.76802	-2.58936	-3.75707	-1.22712	0.105225	0.0844485	-	-2.51922	-2.79547	-2.88487	-2.66601	-2.44581	-2.43376	-0.217995	0.209176	0.138105	-	-4.58364	-4.56843	-3.06729	-3.77211	-2.17389
Q1LQA7	hemF	Rmet_0783	NC_007973	coproporphyrinogen III oxidase	-1.95835	-2.27929	-2.2533	-1.73412	-1.36192	-1.94529	-0.483201	0.0536507	0.0422779	-	0.367258	0.132411	-1.28171	-0.336078	-1.80085	-1.87169	1.07553	0.129331	0.112357	-	-2.23738	-1.91859	0.18279	-1.85801	-2.13595	-2.01091	0.677229	0.335652	0.187041	-	0.0698438	-1.80249	-0.543705	-0.327529	-1.44575	-2.61493	0.703956	0.37084	0.211524	-	-1.48672	-1.85333	-1.83541	-1.93209	-2.00926
Q1LQA6	purD	Rmet_0784	NC_007973	phosphoribosylglycinamide synthetase phosphoribosylamine-glycine ligase	2.34072	2.05484	2.44954	1.85055	1.90293	1.90826	0.394449	0.0405654	0.0344402	-	2.31556	2.35138	2.24578	2.04082	1.9423	1.93551	0.331361	0.0310687	0.0456555	-	2.13095	2.43911	2.3288	2.13194	1.95708	1.88697	0.307619	0.0977763	0.0808744	-	1.9664	2.19844	2.09156	2.05629	1.96356	2.16603	0.0235064	0.862667	0.385706	-	1.80739	1.88506	1.78999	1.76241	1.79899
Q1LQA5		Rmet_0785	NC_007973	conserved hypothetical protein	1.53985	1.50418	1.63597	1.21339	1.16289	1.11208	0.397215	0.0172285	0.0187364	-	1.27733	1.62124	1.56394	1.3021	1.63879	1.60053	-0.0263077	0.880199	0.392471	-	1.11563	1.7029	1.68714	1.62114	1.52073	1.47465	-0.0369488	0.863195	0.34559	-	1.3379	1.42086	1.61403	1.59102	1.60557	1.77323	-0.19901	0.194929	0.131406	-	1.35455	1.76844	1.50354	1.57759	1.63143
Q1LQA4	yjgR	Rmet_0786	NC_007973	putative ATPase	1.18031	1.4182	1.58952	1.83005	1.70096	1.77136	-0.371444	0.0528818	0.0417522	-	1.67044	0.920122	1.38053	1.80587	1.79703	1.8736	-0.501801	0.0589334	0.0682849	-	1.17153	1.41953	1.73987	1.92193	1.65455	1.87949	-0.375014	0.10605	0.0849549	-	1.24186	1.26854	1.2839	1.62982	1.78321	1.67682	-0.431846	0.00971792	0.0151704	-	1.80963	1.84971	1.55168	1.46068	1.53263
Q1LQA3		Rmet_0787	NC_007973	conserved hypothetical protein; putative exported protein
Q1LQA2	upp	Rmet_0788	NC_007973	uracil phosphoribosyltransferase	0.358662	0.636558	0.452945	0.686022	0.427014	0.149985	0.0617147	0.74922	0.293369	-	0.749907	1.02186	0.802154	0.434225	0.498791	0.494744	0.382055	0.0284454	0.043477	-	0.53489	0.761082	0.848321	0.567892	0.647509	0.6968	0.0773638	0.621887	0.282838	-	0.452905	0.731558	0.598837	0.0809193	0.502254	1.18173	0.00613186	0.984156	0.418375	-	0.299137	0.376468	0.454888	0.868554	0.633
Q1LQA1	bug	Rmet_0789	NC_007973	Extra-cytoplasmic Solute Receptor	-0.323479	-0.00881075	-0.0675994	0.568773	0.372401	0.827477	-0.722847	0.00683633	0.0110178	down	-1.13148	-0.527235	-0.733445	0.269649	0.27943	0.589462	-1.1769	0.00135869	0.0103055	down	-1.0117	-0.332609	-0.260031	0.733841	0.0485545	0.677456	-1.0214	0.0143963	0.0254326	down	-0.871437	-0.345075	-0.731577	0.436241	0.677658	0.8988	-1.32026	0.000738632	0.00380692	down	-0.895301	-0.393079	-0.556134	0.160356	0.60219
Q1LQ98	mgsA	Rmet_0792	NC_007973	methylglyoxal synthase
Q1LQ96		Rmet_0794	NC_007973	Putative uncharacterized ABC-type transport system, periplasmic component/surface lipoprotein	3.57127	3.41366	3.57058	2.99375	3.12896	3.15778	0.425007	0.0169962	0.0186148	-	3.16054	3.33745	3.2833	3.29579	3.28705	3.22189	-0.00781551	0.950384	0.411409	-	3.35344	3.53249	3.27204	3.20864	3.13347	2.99583	0.273345	0.115557	0.089741	-	3.49811	3.51563	3.73022	3.26556	3.156	3.18444	0.379315	0.0253447	0.029426	-	3.6212	3.32659	3.62818	3.23771	2.97594
Q1LQ94		Rmet_0796	NC_007973	ABC-type transporter, permease component; inner membrane subunit precursor	-2.73432	-4.32702	-3.7453	-3.46174	-3.66124	-3.60817	-0.0251643	0.952533	0.347749	-	-3.7434	-4.20584	-4.26197	-3.60562	-3.72224	-3.7133	-0.39002	0.0734437	0.0781209	-	-3.83795	-4.02921	-4.09698	-3.66423	-3.78965	-3.64007	-0.290064	0.092122	0.0779884	-	-3.87779	-4.22193	-4.09376	-3.75386	-3.68786	-3.71606	-0.345232	0.0464903	0.0458366	-
Q1LQ93		Rmet_0797	NC_007973	Sugar ATP binding abc transporter protein; ATPase component: CUT2 family	-0.864112	-1.90555	-2.9882	-0.606994	-0.151497	-0.675766	-1.4412	0.0377414	0.0326586	down	-0.058295	-0.686603	-3.06383	-0.332389	-0.456763	-0.019579	-1	0.247687	0.173089	-	-3.33873	-3.14546	-0.641751	-0.589823	-0.605977	-0.31799	-1.87072	0.0450884	0.0498235	down
Q1LQ92		Rmet_0798	NC_007973	Putative Pirin-related protein	1.04677	0.822287	1.21524	0.0428652	-0.309995	-0.550873	1.30076	0.000814293	0.0036869	up	0.843929	0.654372	0.577558	-0.130924	0.208171	-0.0801341	0.692915	0.00477	0.0172285	up	1.07088	1.19748	0.752429	-0.47409	-0.528187	-0.327383	1.45015	0.000181306	0.00370873	up	1.22365	0.970589	1.26168	-0.19511	-0.398888	-0.447183	1.49904	6.53755e-05	0.00120156	up	0.505667	0.754494	0.330275	-2.23279	0.162262
Q1LQ91		Rmet_0799	NC_007973	Putative glycine betaine/carnitine/choline ABC-type transporter, periplasmic component	-2.80278	-1.94842	-2.43565	-1.64964	-2.20019	-2.35184	-0.328396	0.307311	0.155822	-	-2.83348	0.295411	0.146553	-2.66323	-3.25097	-2.33298	1.95189	0.0712286	0.0766746	-	-2.6484	0.785046	-2.35168	-2.33709	-3.2661	-2.32208	1.23675	0.244604	0.150984	-	-2.46769	-2.29952	0.695599	-2.15778	-2.74766	-2.53583	1.12322	0.248879	0.156208	-
Q1LQ90		Rmet_0800	NC_007973	Putative substrate-binding region of ABC-type glycine betaine transport system: QATfamily	-1.46382	-1.06007	-2.62619	-0.793575	-1.72811	-3.23891	0.20351	0.786102	0.304181	-	-2.09312	-0.950174	-0.170586	-4.73722	-0.578856	-1.72252	1.27491	0.307021	0.198124	-	-0.856113	-1.64267	-0.822611	-4.94007	-2.11705	-0.734224	1.48999	0.210223	0.136352	-	-0.733838	-1.42834	-2.23276	-3.32702	-5.47279	-4.6017	3.00219	0.00380775	0.00844912	up
Q1LQ89		Rmet_0801	NC_007973	Putative glycine betaine/carnitine/choline ABC transporter, permease component: QAT family	-2.72758	-3.83379	-4.10494	-1.23439	-1.37392	-1.01392	-2.34803	0.000890421	0.00380806	down	-4.29218	-2.75467	-2.80348	-1.52693	-1.12195	-1.49395	-1.9025	0.00587969	0.0189779	down	-4.13958	-1.58671	-2.68256	-1.24166	-1.65185	-1.58288	-1.31082	0.0859155	0.0748225	-	-4.19489	-3.58578	-3.92396	-1.33634	-1.499	-1.45235	-2.47231	1.55941e-05	0.000577117	down
Q1LQ88		Rmet_0802	NC_007973	Putative ABC-type transporter glycine betaine/L-proline transporter, ATPase subunit , ATPase component: QAT family	1.93315	1.98289	2.12277	2.5556	2.2869	2.20876	-0.337482	0.0675296	0.050178	-	1.77723	1.57802	1.9292	2.23471	2.59869	2.52998	-0.692974	0.0066104	0.0200475	down	1.50386	1.69011	1.83437	2.32897	2.12808	2.50462	-0.644444	0.0101096	0.0213889	down	1.91121	1.58143	2.09226	2.43797	2.26934	2.24532	-0.455911	0.0393737	0.0405008	-	1.48099	1.63526	1.89592	0.919775	0.746698
Q1LQ86		Rmet_0804	NC_007973	Putative membrane protease subunit, stomatin/prohibitin-like transmembrane protein	-5.04084	-3.51147	-4.11908	-1.90275	-4.58995	-2.34756	-1.27704	0.158459	0.0944002	-	-4.37881	-2.35446	-2.18521	-1.94893	-1.77104	-1.84162	-1.11897	0.112761	0.103028	-	-4.95641	-3.09678	-2.36548	-2.24166	-2.00955	-1.7537	-1.47125	0.0694504	0.0650668	-	-4.76225	-2.23352	-3.32871	-2.05869	-1.86834	-2.15753	-1.41331	0.0660292	0.0598879	-
Q1LQ84		Rmet_0806	NC_007973	putative MFS transporter
Q1LQ83		Rmet_0807	NC_007973	Aldolase class 2 protein	-1.91118	-2.23222	-4.27323	-2.09128	-2.45543	-3.80032	-0.0232024	0.976595	0.353484	-	-4.2846	-3.79851	-4.21172	-4.86548	-3.79525	-3.22027	-0.137941	0.762309	0.362772	-	-1.55941	-4.19977	-2.21273	-3.1614	-4.93164	-5.31704	1.81272	0.0831595	0.0734544	-	-2.03698	-2.57694	-3.28486	-2.21625	-2.00806	-2.73896	-0.311835	0.430129	0.235742	-	-1.25388	-1.23255	-1.18282	-3.43978	-2.88089
Q1LQ82		Rmet_0808	NC_007973	4-oxalocrotonate tautomerase	1.99873	1.35551	1.05439	0.810071	1.06439	1.01662	0.505848	0.106554	0.0700905	-	0.784307	0.998472	0.721782	1.04133	0.857442	0.907926	-0.100713	0.495143	0.279661	-	1.69338	1.0881	1.233	0.913415	1.04469	0.795614	0.420255	0.0865295	0.07506	-	1.93016	1.53403	0.794373	1.00106	0.698305	0.820852	0.579449	0.109544	0.0859856	-	-0.585084	0.165982	-0.0223868	-0.606107	0.0990624
Q1LQ81	ltaA	Rmet_0809	NC_007973	low specificity l-threonine aldolase	0.874351	1.14341	0.511799	1.19953	1.12142	1.27769	-0.356361	0.115926	0.0747706	-	0.71313	1.26981	1.03891	1.3877	1.18287	1.33439	-0.294365	0.157614	0.128228	-	0.404717	0.659405	0.649744	1.29085	1.68368	1.38926	-0.883306	0.0023414	0.0119737	down	0.387287	0.800909	0.221265	1.43335	1.62146	1.52127	-1.05554	0.00143779	0.00507609	down	0.544428	1.23931	1.05865	0.67083	0.875049
Q1LQ80		Rmet_0810	NC_007973	NADH pyrophosphatase I of the Nudix family of hydrolases	-3.32131	-1.92968	-3.55466	-2.28461	-5.10098	-2.11749	0.232476	0.807696	0.309621	-	-2.46477	-2.5504	-1.72377	-2.40493	-1.566	-3.64886	0.293614	0.619687	0.320081	-	-3.4626	-2.1775	-1.73328	-2.58388	-2.77322	-3.52771	0.503815	0.360285	0.195862	-	-2.61727	-3.21271	-2.08173	-5.4251	-3.49105	-5.25167	2.08537	0.0134514	0.0187994	up
Q1LQ79	sirA	Rmet_0811	NC_007973	Sulfurtransferase, predicted redox protein, regulator of disulfide-bond formation	-2.94552	-4.10978	-4.41244	-1.62977	-1.66737	-1.41039	-2.2534	0.00135778	0.00486387	down	-4.35663	-3.63818	-3.95129	-0.919399	-1.55967	-2.04849	-2.47285	0.000417347	0.00633106	down	-3.6418	-2.03615	-1.09323	-1.85356	-1.33742	-2.67222	-0.302661	0.684101	0.298871	-											-1.52634	-2.10277	-1.91362	-3.34538	-2.7893
Q1LQ78	fbp	Rmet_0812	NC_007973	Peptidyl-prolyl cis-trans isomerase (PPIase) (Rotamase)	2.83177	2.45241	2.96753	2.34667	2.34933	2.28318	0.424181	0.049727	0.0398755	-	2.16897	2.39913	2.33395	2.45819	2.4212	2.30166	-0.0929977	0.503387	0.282664	-	2.50846	2.66778	2.37505	2.41151	2.31891	2.22116	0.199903	0.228992	0.145011	-	2.85864	2.42906	2.84456	2.25749	2.07234	2.47665	0.441927	0.0571479	0.0534244	-	2.17667	2.252	2.19156	2.02813	2.65051
Q1LQ77		Rmet_0813	NC_007973	Conserved hypothetical protein
Q1LQ74		Rmet_0816	NC_007973	conserved hypothetical protein; putative membrane protein
Q1LQ73	ybcJ	Rmet_0817	NC_007973	putative RNA-binding protein	-0.96408	-0.732729	-1.51547	-1.5351	-1.70773	-2.23833	0.756296	0.0384568	0.0330685	up	-0.558011	-0.804344	-1.427	-1.5725	-1.59824	-1.16129	0.514227	0.106579	0.0992646	-	-0.707896	-0.631544	-1.35265	-1.60514	-1.03111	-1.03891	0.32769	0.280875	0.16592	-	-0.613866	-1.11127	-0.876092	-1.42373	-1.11215	-1.211	0.381885	0.0773415	0.0668778	-	-1.73385	-2.05745	-1.78671	-0.956686	-0.854562
Q1LQ72	glnS	Rmet_0818	NC_007973	glutamyl-tRNA synthetase	2.33992	2.20991	2.53217	1.83726	2.2279	2.22244	0.264797	0.180968	0.104989	-	2.33508	2.17031	2.15961	2.12425	2.12357	2.04693	0.123414	0.35226	0.217386	-	2.10541	2.19761	1.91986	2.21207	1.96126	2.17376	-0.0414063	0.79804	0.329951	-	1.90178	1.92799	2.10707	2.14986	1.92423	2.21082	-0.116026	0.439831	0.239428	-	2.35307	2.43037	2.15176	2.19545	2.76253
Q1LQ71		Rmet_0819	NC_007973	Putative acyl-CoA transferase/carnitine dehydratase	0.857831	1.31232	0.9543	1.40698	1.20683	1.4045	-0.297953	0.132369	0.0820138	-	1.05591	1.17668	1.19608	1.49309	1.39899	1.40418	-0.289197	0.0528359	0.0638458	-	0.798471	0.891054	0.965395	1.39005	1.35518	1.73851	-0.609607	0.0105902	0.0218152	down	0.949885	0.984143	0.860231	1.48552	1.79893	1.70256	-0.730918	0.00190198	0.00579571	down	0.866965	1.02555	0.623078	1.30277	0.952793
Q1LQ69		Rmet_0821	NC_007973	Phenazine biosynthesis PhzC/PhzF protein	-0.813426	-1.62583	-0.194233	-0.771461	-1.22927	-1.39649	0.254577	0.542326	0.232877	-	-0.776412	-0.881124	-0.463406	-1.38526	-1.07833	-0.793499	0.378717	0.120772	0.107381	-	0.654252	-0.706356	-0.370751	-1.60543	-1.74433	-0.700902	1.20927	0.0378774	0.0446605	up	-1.06059	-2.57414	-0.795627	-0.67064	-0.797816	-0.816888	-0.715007	0.185715	0.126863	-	-1.71515	-1.81036	-0.800372	-1.24065	-0.655079
Q1LQ68	ggt	Rmet_0822	NC_007973	Gamma-glutamyltransferase	1.83762	1.97635	2.14404	2.02366	1.89962	1.68024	0.118164	0.48549	0.216095	-	2.05212	1.81437	1.80236	1.76014	1.82752	2.14022	-0.0196767	0.907514	0.399661	-	1.98102	1.78239	1.67833	2.08808	1.79145	2.2749	-0.237564	0.247632	0.152425	-	1.84033	1.88024	1.99507	2.09921	2.09727	1.83752	-0.106121	0.461855	0.24774	-	2.38519	2.47458	2.61169	2.1514	2.48373
Q1LQ67	bug	Rmet_0823	NC_007973	Extra-cytoplasmic Solute Receptor protein	-0.803964	-0.489099	-0.25015	-1.30181	-1.09853	-1.21231	0.689814	0.00946096	0.0130529	up	-1.37993	-0.180632	-0.572122	-1.82768	-1.34083	-1.29197	0.775933	0.0671942	0.0741947	-	-0.936257	-0.28056	-0.269882	-1.2367	-1.3774	-1.19307	0.773494	0.0145939	0.0256222	up	-0.561677	-0.1997	-0.616782	-1.49428	-1.07429	-1.03638	0.742266	0.00977874	0.0152165	up	-1.03241	-1.36894	-1.52297	-1.06363	-0.585422
Q1LQ65		Rmet_0825	NC_007973	conserved hypothetical protein; putative membrane protein	1.96206	0.425494	-0.644777	-0.506152	-1.00909	-0.476677	1.2449	0.10672	0.0700925	-	-0.26841	0.416823	-0.0778936	-0.890005	-0.346317	-0.442432	0.583091	0.057247	0.0670399	-	0.328473	-0.0195398	0.664973	0.361426	-1.16603	0.317833	0.486894	0.335965	0.187041	-	0.765246	0.772932	-0.232035	-0.367294	0.373798	-0.343457	0.547699	0.181694	0.125081	-	1.37213	1.56006	1.44883	1.42543	1.82709
Q1LQ62	bug	Rmet_0828	NC_007973	Extra-cytoplasmic Solute Receptor	1.26684	1.49303	1.26464	1.82165	1.63888	1.8209	-0.418975	0.0245409	0.0242258	-	1.54543	1.75685	1.88305	1.76516	1.73797	1.7972	-0.0383336	0.791272	0.369664	-	1.69557	1.88655	1.93662	1.78002	1.72032	1.68201	0.11213	0.45226	0.229945	-	1.94805	2.26337	2.08375	1.91892	1.60012	1.62865	0.382491	0.0516339	0.0494428	-	0.845502	1.14465	1.06385	0.988068	1.41084
Q1LQ61		Rmet_0829	NC_007973	Hypothetical membrane protein
Q1LQ60		Rmet_0830	NC_007973	Acyl-CoA transferase/carnitine dehydratase	-1.37822	-1.746	-2.54886	-2.94798	-3.5879	-3.08845	1.31709	0.00960266	0.0131605	up	-1.04216	-0.764439	-2.2347	-3.28508	-2.56324	-2.92207	1.57636	0.0110578	0.02546	up	-1.2224	-0.478717	-2.33759	-3.43796	-2.89829	-4.30032	2.19929	0.00927453	0.0203404	up	-1.4704	-0.728888	-1.70879	-3.3745	-2.82989	-2.44846	1.58159	0.00444556	0.00933287	up
Q1LQ59	alaS	Rmet_0831	NC_007973	alanyl-tRNA synthetase	3.73344	3.67881	3.90179	3.2587	3.11446	3.16695	0.591309	0.00436869	0.00869847	up	3.43972	3.16129	3.29637	3.3261	3.32963	3.3417	-0.0333504	0.805236	0.373548	-	3.16363	3.63915	3.34161	3.10207	3.07739	3.22131	0.247875	0.202053	0.131941	-	3.53041	3.33971	3.87884	3.36351	3.20221	3.16619	0.339016	0.105803	0.0834522	-	3.2606	3.45335	3.53519	3.52237	3.68298
Q1LQ57		Rmet_0833	NC_007973	Transcriptional regulator (GntR family)	-2.95397	-3.66197	-3.28151	-1.75447	-1.72806	-1.47748	-1.64582	0.000312595	0.00253892	down	-3.0375	-2.16327	-1.9756	-2.09333	-2.22157	-1.42202	-0.479815	0.231931	0.165806	-	-3.08148	-2.04094	-2.48848	-1.52629	-1.5853	-1.60892	-0.963461	0.0143776	0.0254326	down	-2.41623	-2.30237	-2.9801	-1.54118	-1.6561	-1.73705	-0.921455	0.00514114	0.0100765	down	-1.61438	-3.4673	-2.05539	-1.85485	-4.46958
Q1LQ53		Rmet_0837	NC_007973	hydroxamate-type ferrisiderophore receptor
Q1LQ52	piuC	Rmet_0838	NC_007973	PKHD-type hydroxylase (Iron-uptake factor piuC)	-3.11602	-2.93297	-2.52667	-3.25317	-2.7383	-3.85524	0.423681	0.240786	0.129524	-	-1.18058	-2.02081	-1.4648	-2.83231	-2.71997	-3.04747	1.31118	0.00203456	0.0124606	up	-1.83015	-2.10276	-2.69868	-2.86241	-2.76149	-2.9566	0.649637	0.042059	0.0478588	up	-1.5425	-1.82842	-2.12984	-3.07985	-2.97897	-2.77668	1.11158	0.00135341	0.00495518	up	-2.1403	-4.80095	-4.16746	-4.09701	-2.60579
Q1LQ51		Rmet_0839	NC_007973	(S)-2-hydroxy-acid oxidase 1
Q1LQ45		Rmet_0845	NC_007973	Acyl-CoA dehydrogenase
Q1LQ43		Rmet_0847	NC_007973	conserved hypothetical protein	-1.6328	-1.59262	-1.38546	-1.27172	-1.7365	-1.44896	-0.0512311	0.775858	0.301069	-	-1.15228	-1.15781	-0.701533	-1.95336	-1.74947	-1.8389	0.843367	0.00323054	0.0143488	up	-1.20005	0.17878	-0.772684	-1.65562	-2.22981	-1.33301	1.1415	0.0360409	0.043014	up	-0.689064	-0.544883	-0.209086	-1.39754	-1.34507	-2.26262	1.1874	0.00755908	0.0128282	up	-1.69888	-1.48276	-1.61174	-1.84706	-2.12866
Q1LQ42		Rmet_0848	NC_007973	conserved hypothetical protein																																									-3.00904	-2.40965	-2.45571	-3.60956	-2.71545
Q1LQ41		Rmet_0849	NC_007973	surface antigen-like outer membrane lipoprotein	1.42484	1.23424	1.52874	0.25509	0.105247	0.231839	1.19855	0.000160633	0.00209163	up	1.3171	1.0264	1.19435	0.303887	0.40959	0.37413	0.816748	0.00100208	0.0093216	up	1.36094	1.30597	1.02786	0.382666	0.643253	0.643409	0.675151	0.00709978	0.0181064	up	1.44074	1.14766	1.44311	0.453117	0.530748	0.389784	0.885955	0.000818237	0.00399611	up	1.13159	1.34291	1.50927	0.65778	0.750908
Q1LQ39	yggV	Rmet_0851	NC_007973	dITP/XTP pyrophosphatase	-3.7024	-3.59221	-2.28674	-2.52523	-2.04153	-2.29009	-0.908166	0.0700973	0.0513878	-	-2.57785	-2.75363	-2.0852	0.455859	-2.10317	-1.46822	-1.43372	0.0783615	0.081078	-	-3.51523	-2.35758	-2.6608	-1.71507	-1.76229	-1.4547	-1.20052	0.0104401	0.0216072	down	-2.59048	-2.3523	-2.29219	-2.24877	-1.75783	-2.16253	-0.355275	0.100723	0.0803532	-	-0.433756	-2.37688	-2.78293	-3.03103	-2.82116
Q1LQ38	rph	Rmet_0852	NC_007973	ribonuclease PH	-0.0863847	-0.351714	0.037745	-0.725005	-0.371144	-0.339237	0.345011	0.105334	0.0696846	-	0.508013	0.14939	0.272514	-0.567871	-0.247279	-0.87388	0.872982	0.00599419	0.0191424	up	0.686261	0.181475	0.518236	-0.460802	-0.662438	-0.949399	1.15287	0.0016999	0.0106421	up	0.607276	-0.0693545	0.584152	-0.253333	-1.07912	-0.61799	1.02417	0.0136544	0.0189741	up	0.671059	0.523767	-0.102996	0.230541	0.077889
Q1LQ37		Rmet_0853	NC_007973	Serine/threonine protein phosphatase	-1.21635	-2.98409	-2.17797	-1.17543	-0.668755	-0.0837731	-1.48348	0.0280526	0.0265426	down	-2.40101	-1.16576	-0.997099	-0.705704	-0.580249	-0.785224	-0.830896	0.0777617	0.0807338	-	-2.46785	-1.57744	-1.04657	-0.777064	-0.853769	-0.836184	-0.874945	0.0552841	0.0565691	-	-1.98292	-1.33778	-1.76756	-0.85708	-0.779845	-0.933698	-0.839214	0.00551191	0.0104867	down	-0.881318	-1.53104	-1.02689	-3.52029	0.0588076
Q1LQ36		Rmet_0854	NC_007973	Serine/threonine protein kinase	-3.28645	-2.3777	-2.70578	-0.848958	-3.46243	-2.74444	-0.438034	0.550718	0.235175	-	-2.61105	-2.51982	-2.67157	-2.29723	-2.24544	-3.61151	0.117251	0.774203	0.365434	-	-2.29719	-2.36487	-2.49977	-2.74919	-2.56598	-2.66171	0.271684	0.101084	0.0826325	-	-3.21541	-2.9594	-3.04893	-1.00635	-3.30674	-3.11048	-0.600057	0.37669	0.214082	-	-3.53525	-3.68443	-3.08477	-3.5017	-3.32266
Q1LQ35		Rmet_0855	NC_007973	Uncharacterized stress-induced protein	1.62484	1.30401	1.23149	1.54682	1.5691	1.57487	-0.176819	0.288753	0.148696	-	1.07317	1.18825	1.27272	1.53375	1.85003	1.6544	-0.50135	0.0135097	0.027885	-	0.968725	1.02628	1.64105	1.68561	1.65679	1.48208	-0.396141	0.127741	0.0957885	-	1.651	1.3973	1.58185	1.80914	1.59619	1.68177	-0.152312	0.301728	0.180206	-	1.56108	1.43589	1.40249	0.550829	1.45787
Q1LQ34	gmk	Rmet_0856	NC_007973	guanylate kinase	-0.0190147	-0.157565	-1.37273	-0.560973	-1.21224	0.0370813	0.0622745	0.900895	0.334747	-	0.141303	0.0839191	0.553061	0.0762899	0.385941	0.300383	0.0052231	0.978109	0.418962	-	0.791366	0.217818	0.873592	0.0869453	-0.320451	0.414442	0.56728	0.0860809	0.0748924	-	0.628179	1.05522	0.789782	0.00290959	-0.0994272	-0.198336	0.922678	0.0012332	0.0048428	up	0.104145	-0.158904	-0.68312	0.0191812	-0.233327
Q1LQ33	rpoZ	Rmet_0857	NC_007973	DNA-directed RNA polymerase omega subunit	-0.70709	-1.16025	-1.09163	-1.66003	-0.508929	-1.25283	0.154273	0.650627	0.264681	-	-1.02893	-1.37209	-0.748154	-0.311946	-1.04345	-0.626911	-0.388955	0.1824	0.141172	-	-0.496403	-0.73467	-1.35678	-0.449287	-0.0694097	-0.215261	-0.617967	0.0580184	0.0579882	-	-1.06842	-0.968458	-0.597534	-0.516283	-0.582705	-0.278659	-0.418923	0.0583268	0.0541626	-	-0.433134	-0.967956	-0.862464	-1.56847	0.512801
Q1LQ32	spoT	Rmet_0858	NC_007973	bifunctional (p)ppGpp synthetase II and guanosine-3',5'-bis pyrophosphate 3'-pyrophosphohydrolase	0.937778	0.690111	-1.18999	-0.447997	-0.819418	-1.61124	1.10552	0.134003	0.0825898	-	0.753052	-0.959936	-0.930517	-0.960006	-1.27173	-1.26136	0.785233	0.163299	0.131767	-	-1.85622	-1.08613	-1.06156	-1.01317	-1.69057	-1.2033	-0.0322886	0.917908	0.358739	-	0.00821926	0.551145	-1.53088	-1.52152	-1.83832	-1.1201	1.16948	0.0831976	0.0701792	-	-2.71866	-1.95665	-2.26588	-2.31491	-3.08014
Q1LQ31	greB	Rmet_0859	NC_007973	Transcription elongation factor																																									-2.01594	-2.85586	-1.82414	-2.72627	-2.31985
Q1LQ30		Rmet_0860	NC_007973	conserved hypothetical protein																					-5.1105	-3.93241	-4.57854	-4.35575	-4.57116	-3.25524	-0.479769	0.336024	0.187041	-
Q1LQ28		Rmet_0862	NC_007973	conserved hypothetical protein	-0.633969	-0.573909	-0.617579	0.503331	0.321084	-0.0158196	-0.878017	0.00229485	0.0059386	down	-0.150883	-0.209632	-0.279627	0.202264	0.319458	0.234226	-0.465363	0.00831021	0.0226358	-	-0.850925	0.0359653	-0.394309	-0.185891	0.274048	0.472664	-0.59003	0.0931242	0.0780109	-	-0.900449	-0.409518	-0.0969785	0.174648	0.0359456	0.253671	-0.623737	0.035759	0.0380037	down	-1.80133	-1.2317	-0.425975	-0.420513	-1.11177
Q1LQ26		Rmet_0864	NC_007973	conserved hypothetical protein	-1.89599	-1.46402	-0.803722	0.164371	-0.552779	0.0706263	-1.28198	0.0100592	0.0134696	down	-1.72052	-1.04547	-1.54173	-0.132391	0.0395456	0.00187051	-1.40558	0.000571294	0.00670615	down	-1.93062	-1.3433	-0.331863	-0.138827	0.310519	-0.610939	-1.05551	0.0640566	0.0614827	-	-0.981172	-1.15531	-1.14839	-0.111071	-0.290246	0.171211	-1.01825	0.000884607	0.00420343	down	-0.275017	0.170996	-0.537528	-0.17872	-0.166382
Q1LQ24	aspH	Rmet_0866	NC_007973	Aspartyl/Asparaginyl beta-hydroxylase	-3.18409	-3.59362	-1.79544	-1.72929	-2.76254	-2.74844	-0.444295	0.446696	0.203013	-	-2.69721	-2.26376	-3.19327	-3.25742	-2.54878	-1.8133	-0.178246	0.691746	0.343396	-	-2.7047	-2.30677	-3.00095	-2.21788	-3.19991	-2.18096	-0.137892	0.704359	0.303552	-	-2.41263	-3.63031	-3.6253	-1.96025	-2.24707	-2.92969	-0.843744	0.098181	0.07891	-	-4.76839	-4.92843	-2.13155	-2.85872	-2.31489
Q1LQ23		Rmet_0867	NC_007973	GGDEF family protein	0.276877	0.442604	0.486895	0.22942	0.345807	0.299486	0.110554	0.42298	0.194934	-	0.201919	0.678352	0.535371	0.608155	0.302175	0.839176	-0.111288	0.610635	0.31675	-	0.534206	0.238964	0.377377	0.231904	0.289815	0.154566	0.158087	0.320284	0.180959	-	0.629457	0.458507	0.50154	-0.12821	0.119999	0.466379	0.377112	0.0885023	0.0729364	-	-2.73637	-0.370048	-1.77718	-1.35887	-1.81604
Q1LQ21		Rmet_0869	NC_007973	FAD dependent oxidoreductase	-2.40616	-0.924496	-1.00341	-0.308605	-0.229132	0.20306	-1.33313	0.022972	0.0230374	down	-0.66612	-0.427684	-0.976144	0.233099	0.188135	-0.555948	-0.645078	0.0583928	0.067978	-	-1.60202	-1.52529	-1.3401	-5.67577e-05	0.157931	-0.4033	-1.40733	0.000428523	0.00571099	down	-0.995404	-0.671155	0.00751452	-0.11255	-0.483429	0.0679532	-0.377006	0.25859	0.160443	-	-0.980034	-0.44764	-0.869543	-0.998235	-0.456261
Q1LQ19		Rmet_0871	NC_007973	conserved hypothetical protein	-0.355341	-2.89414	-2.26449	-0.874751	-0.289154	-1.29456	-1.0185	0.18995	0.109042	-	-2.02015	-1.00263	-0.822633	-0.859323	-1.79107	-0.773094	-0.140639	0.753432	0.360767	-	-1.53713	-1.03099	-0.226646	-1.57704	-1.00274	-0.423938	0.0696524	0.878973	0.349205	-	-0.529129	-0.994237	-1.82679	-1.65612	-0.742662	-1.80507	0.284563	0.537391	0.277118	-	-2.26698	-2.17067	-1.7814	-1.48444	-2.48031
Q1LQ15	cbbF3	Rmet_0875	NC_007973	fructose-1,6-bisphosphatase I	2.31212	2.56638	2.40324	1.74903	1.95153	2.1549	0.47543	0.0267813	0.0257693	-	2.18259	2.08718	1.88379	2.28694	2.39017	1.9159	-0.146484	0.44504	0.259968	-	1.90149	2.17963	2.0246	2.07789	2.2402	1.99383	-0.0687329	0.667931	0.295082	-	2.29159	1.79756	2.44714	2.30814	2.15893	2.25704	-0.062607	0.763563	0.352008	-	2.4502	2.41512	2.4634	2.20897	2.47162
Q1LQ14	pepN	Rmet_0876	NC_007973	aminopeptidase N	3.13476	3.30522	3.23377	3.08231	3.03447	3.13467	0.140766	0.297251	0.152212	-	3.14072	3.19589	3.2235	3.23846	3.20809	3.13045	-0.0056311	0.962729	0.41526	-	3.09924	3.34293	3.27234	3.06719	3.1149	3.18767	0.114917	0.44367	0.227285	-	3.07137	3.09717	3.29262	3.14719	2.98832	3.27458	0.0170236	0.907221	0.397257	-	2.86921	2.93544	3.02922	2.88159	2.92766
Q1LQ13		Rmet_0877	NC_007973	conserved hypothetical protein; putative exported lipoprotein transmembrane protein	1.24986	0.785604	1.05999	-1.74991	-1.21709	-1.19394	2.4188	4.01078e-05	0.00138132	up	0.0700771	0.657861	-1.37193	-0.996018	-1.11429	-0.996536	0.820951	0.164106	0.132093	-	1.08149	0.80954	-2.28461	-1.80714	-0.831716	-1.31765	1.18764	0.252028	0.154581	-	0.814348	0.678547	0.445706	-1.20752	-1.25894	-1.1544	1.85315	1.70478e-05	0.00058826	up	-0.327972	-1.89484	-0.0159622	-0.638417	-0.600818
Q1LQ12	maeB	Rmet_0878	NC_007973	NADP-dependent fused malic enzyme oxidoreductase ; phosphotransacetylase	4.22593	4.62479	4.22917	4.80924	4.82937	4.8619	-0.473542	0.025211	0.0247089	-	4.57843	4.68007	4.5468	4.98812	4.89925	4.84815	-0.310069	0.043422	0.0561885	-	4.47071	4.39114	4.30503	4.80634	4.83444	4.96231	-0.478738	0.0128645	0.0243324	-	4.35807	4.45581	4.12578	5.04487	4.91334	4.96538	-0.66131	0.00340206	0.00801163	down	4.39514	4.54665	4.53231	4.74663	4.55994
Q1LQ10		Rmet_0880	NC_007973	Putative outer membrane protein (porin)	1.5226	1.37752	1.41509	0.284971	0.388977	0.478216	1.05435	0.000199381	0.00234723	up	1.29094	0.909948	0.915527	0.427699	0.844798	0.364938	0.492992	0.0482068	0.0597914	-	1.40743	1.24426	1.04069	0.431881	0.694847	0.265152	0.766831	0.00622985	0.0171599	up	1.65443	1.27624	1.37146	0.399828	0.671274	0.601472	0.876518	0.00166807	0.00550808	up	0.777012	0.294493	1.41153	0.601486	1.29735
Q1LQ09		Rmet_0881	NC_007973	conserved hypothetical protein	-4.27385	-5.03268	-6.70189	-2.61503	-0.13937	-1.69991	-3.85137	0.00430922	0.00860094	down	-3.17766	-4.56134	-5.32214	-1.6367	-1.83972	-0.330112	-3.08487	0.00388663	0.0155156	down	-4.73905	-3.39373	-1.03523	-1.87442	-1.10079	-0.265581	-1.97574	0.0932842	0.0780706	-	-3.94345	-5.71315	-4.32139	-0.983364	-2.34458	-1.27331	-3.12558	0.00186558	0.00573273	down
Q1LQ08		Rmet_0882	NC_007973	predicted xylanase/chitin deacetylase
Q1LQ05		Rmet_0885	NC_007973	Transthyretin-like protein
Q1LQ01	guaD	Rmet_0889	NC_007973	guanine deaminase	-0.802842	-0.628993	-1.05712	-1.77586	-2.87563	-1.39815	1.18689	0.0254638	0.0249268	up	0.30008	-0.287841	-0.524303	-1.63724	-2.62002	-1.04656	1.59725	0.012551	0.0267358	up	-0.449613	-0.604701	-0.0355216	-1.27988	-1.59467	-2.20103	1.32858	0.00422367	0.0145505	up	-0.414939	-0.859759	-0.373194	-1.35622	-1.18998	-1.42947	0.775928	0.00529919	0.0102352	up	-2.10178	-1.24428	-1.68165	-1.64204	-1.60541
Q1LQ00	add	Rmet_0890	NC_007973	adenosine deaminase	-1.05885	-0.201757	-0.653784	0.313836	0.253448	0.277662	-0.919778	0.00831576	0.0123358	down	-0.859428	-0.983931	-0.80309	0.190111	-0.046954	0.489746	-1.09312	0.000926595	0.00904916	down	0.0113665	-1.01248	-0.130384	0.429495	0.251396	0.413983	-0.742125	0.0476905	0.0512189	-	-0.341896	-0.339126	-0.832866	0.317488	0.35007	0.198078	-0.793174	0.00474365	0.00964682	down	-1.56965	-1.63385	-1.15	-0.558774	-1.08378
Q1LPZ8	xdhB	Rmet_0892	NC_007973	xanthine dehydrogenase, subunit B	-2.67413	-1.96013	-2.01026	-1.97221	-2.38683	-2.1646	-0.0402935	0.873956	0.327516	-	-3.24734	-2.73442	-2.51493	-3.77121	-2.79685	-3.59254	0.554637	0.142934	0.12005	-	-3.46522	-1.59696	-1.92539	-1.78859	-2.05585	-4.14962	0.335496	0.687058	0.298878	-	-2.47817	-2.62235	-2.04281	-3.06744	-2.62552	-1.9049	0.151512	0.667818	0.321916	-	-2.3583	-2.09874	-3.45859	-2.99014	-1.75283
Q1LPZ7	xdhA	Rmet_0893	NC_007973	xanthine dehydrogenase, iron-sulfur cluster and FAD-binding subunit A	-2.8367	-3.14583	-3.55222	-1.80045	-1.14638	-1.9659	-1.54067	0.00205765	0.00570254	down	-1.61306	-2.18053	-2.46995	-1.53389	-1.98832	-1.9813	-0.253347	0.382232	0.231935	-	-3.30439	-3.35908	-2.49679	-1.4142	-1.6473	0.757876	-2.28554	0.0166871	0.0278518	down	-3.34718	-3.41853	-3.6528	-1.52113	-1.38358	-1.67782	-1.94532	1.7513e-05	0.00058826	down	-4.89862	-3.16647	-3.10132	-2.34863	-1.65618
Q1LPZ6		Rmet_0894	NC_007973	transcriptional regulator, LysR-family	-1.70237	-3.0471	-3.76814	-1.48183	-0.551351	-1.60476	-1.62655	0.0327007	0.029502	down	-3.63832	-2.91116	-2.24763	-1.34351	-1.81949	-0.807564	-1.60885	0.0101265	0.0247922	down	-2.69476	-2.47969	-0.841989	-1.15119	-0.358026	-0.695912	-1.27044	0.0568345	0.0572835	-	-2.38505	-1.46279	-1.71271	-0.767473	-0.375976	-0.908948	-1.16938	0.00705534	0.0122726	down	-1.21363	-2.38019	-1.0959	-2.23529	-3.76631
Q1LPZ5		Rmet_0895	NC_007973	Putative ABC-type tungstate transport system, permease component	1.08172	1.13717	0.878417	0.261455	0.191322	0.457324	0.729068	0.00273658	0.00651303	up	0.574063	0.553748	0.426719	0.337603	0.268637	0.162123	0.262055	0.0815722	0.0827501	-	0.709273	0.835117	0.461273	0.242657	-0.316788	0.0619759	0.672606	0.0176898	0.0286027	up	1.14908	0.774865	0.7076	0.20515	0.405397	0.306954	0.571348	0.0139428	0.0193123	-	0.6601	0.887974	0.829395	0.917996	0.885159
Q1LPZ4		Rmet_0896	NC_007973	Transcription regulator protein	-1.19301	-1.24508	-0.836563	-0.621365	-0.805511	-0.941208	-0.30219	0.133643	0.0824932	-	-1.9231	-1.32412	-0.663614	-1.15464	-0.833737	-0.887454	-0.345003	0.341369	0.212501	-	-1.19891	-1.02096	-0.597224	-1.27241	-0.644728	-1.32163	0.140558	0.614253	0.281256	-	-0.976254	-0.728753	-0.557608	-0.889195	-1.21293	-1.23199	0.357166	0.0879121	0.0727578	-	-1.01037	-1.56619	-1.20162	-0.563364	-0.935473
Q1LPZ2	lolE	Rmet_0898	NC_007973	ABC-type transporter involved in lysophospholipase L1 biosynthesis, permease component	0.809746	0.875032	0.838064	-1.12619	-2.08429	-0.905258	2.21286	0.000522932	0.00308617	up	-1.32306	-1.05468	0.673005	-0.836501	-0.303492	-0.993507	0.14292	0.80743	0.373967	-	-1.26662	0.785021	-1.57147	0.0576877	-0.985816	-0.969871	-0.0516895	0.942681	0.365336	-	-0.736694	-1.36317	0.899655	0.276004	-1.02866	-0.0607856	-0.128923	0.851646	0.383002	-	-0.831416	-0.641496	-0.662995	-0.739415	-0.375842
Q1LPZ0		Rmet_0900	NC_007973	conserved hypothetical protein
Q1LPY9		Rmet_0901	NC_007973	Transcriptional regulator, TetR/AcrR-family	0.529964	-0.511595	-0.171653	1.66388	0.575245	0.425476	-0.939294	0.0713239	0.0520769	-	0.487982	0.633495	0.557366	1.59676	0.725368	1.81065	-0.817975	0.0355977	0.0493206	down	0.798699	0.105718	0.413674	1.61714	1.71664	1.66719	-1.22762	0.0011855	0.00861783	down	0.32362	0.144345	-0.108445	1.54581	1.52221	0.333465	-1.01399	0.0338068	0.036469	down	0.473111	0.0759991	0.981061	-0.0231654	-0.652586
Q1LPY8		Rmet_0902	NC_007973	Putative Rossmann fold nucleotide-binding protein / Lysine decarboxylase family protein	-1.49165	-2.09643	-1.37128	-0.753497	-1.59451	-1.79225	-0.273037	0.456229	0.206089	-	-2.43213	-1.40158	-2.21655	-1.52241	-2.30692	-0.801954	-0.472987	0.344829	0.214249	-	-2.2436	-2.23611	-1.34456	-1.49428	-1.49572	-0.540035	-0.764746	0.0939896	0.0784375	-	-2.18826	-1.43947	-1.35343	-0.738158	-0.980634	-1.25697	-0.668468	0.0532079	0.0504676	-	-1.90004	-1.06778	-2.1469	-1.51222	-1.4686
Q1LPY7	dgkA	Rmet_0903	NC_007973	Diacylglycerol kinase
Q1LPY6		Rmet_0904	NC_007973	Glycosyltransferase, group 1	2.07067	2.03753	2.30017	2.19562	2.18338	2.30394	-0.0915268	0.527487	0.228828	-	2.25505	2.38032	2.4531	2.16499	2.44412	2.48171	-0.000780395	0.995926	0.422592	-	2.25954	2.53599	2.28356	2.17204	2.06401	2.40091	0.147375	0.407697	0.214317	-	2.45988	2.33886	2.25248	2.33221	2.3141	2.41802	-0.00437084	0.972376	0.414792	-	1.92522	1.75598	1.87994	1.7954	1.34155
Q1LPY3		Rmet_0907	NC_007973	Putative conserved hypothetical protein with membrane spanning domain, RDD family
Q1LPY0	rpoR	Rmet_0910	NC_007973	RNA polymerase sigma R factor (ECF)	-5.22841	-3.70908	-2.95588	-2.52407	-2.06086	-1.85419	-1.81808	0.0222827	0.022539	down	-2.56855	-2.29818	-2.74038	-1.91175	-2.00733	-0.895349	-0.930895	0.0329943	0.0472185	down	-2.45647	-2.77528	-2.19994	-1.59287	-2.25904	-1.11662	-0.821053	0.0492195	0.0521417	-	-0.14298	-1.74774	-3.53754	-1.77679	-1.43116	-1.15817	-0.35405	0.688061	0.328874	-	-4.50949	-2.84598	-2.88803	-2.92242	-3.17008
Q1LPX9	ilvI	Rmet_0911	NC_007973	acetolactate synthase III, large subunit	2.54084	2.85242	2.85666	2.94342	2.61069	2.8089	-0.0376973	0.82575	0.314254	-	2.79287	2.9017	2.88263	2.80481	2.86571	2.79865	0.0360154	0.765702	0.36351	-	2.54251	2.53862	2.38288	2.83095	2.74641	2.93158	-0.348311	0.0460694	0.0505266	-	2.36063	2.59087	2.64685	2.80489	3.00494	2.79281	-0.334759	0.0576011	0.0537449	-	2.42441	2.82945	2.34367	2.60751	2.98858
Q1LPX8	ilvH	Rmet_0912	NC_007973	acetolactate synthase III, thiamin-dependent, small subunit	1.80946	1.66185	2.02015	1.05208	0.916964	1.25717	0.755078	0.00400767	0.00819791	up	1.88183	1.75145	1.84825	1.4147	1.43743	1.29133	0.446019	0.0110616	0.02546	-	2.04275	1.99042	1.93873	1.27944	1.22696	1.21756	0.749311	0.00115487	0.00853624	up	2.02288	2.0853	1.7866	1.26422	1.3977	1.43656	0.598768	0.00538294	0.010322	up	1.43236	1.34899	1.02368	0.604844	1.2317
Q1LPX7	ilvC	Rmet_0913	NC_007973	Ketol-acid reductoisomerase	5.60871	5.53037	5.75736	4.60426	4.62373	4.75384	0.971537	0.000369947	0.00270963	up	5.61421	5.28925	5.10453	4.76884	4.82149	4.6654	0.584085	0.0149038	0.0295095	-	5.62214	5.48383	5.04886	4.73304	4.72469	4.89936	0.599243	0.0226118	0.0331486	up	5.47604	5.35604	5.54865	4.82734	4.73646	4.84497	0.657323	0.00176396	0.00556774	up	5.06096	5.28629	5.3211	5.05648	4.90597
Q1LPX4	pssA	Rmet_0916	NC_007973	phosphatidylserine synthase	-1.9899	-1.9692	-1.53153	-2.52757	-2.86722	-3.47637	1.12685	0.00794614	0.0120489	up	-4.04206	-3.43358	-2.75349	-2.51704	-4.96097	-3.19037	0.146418	0.839323	0.382515	-	-4.00566	-4.91836	-2.68875	-2.79875	-4.76069	-2.56033	-0.497666	0.556935	0.262106	-	-2.48479	-2.55359	-1.96909	-2.70092	-2.62885	-4.55942	0.960572	0.138883	0.102104	-
Q1LPX3		Rmet_0917	NC_007973	putative peptidoglycan binding protein containing LysM domain	4.41071	4.02516	4.51659	3.62374	3.6595	3.69266	0.658854	0.00841361	0.0123913	up	3.73777	3.36487	3.60679	3.84027	3.7058	3.67518	-0.170607	0.297909	0.194022	-	3.80421	3.9776	3.49479	3.80316	3.77947	3.61937	0.0248652	0.892686	0.352266	-	3.85268	3.52054	3.90912	3.68347	3.60012	3.87024	0.0428366	0.799913	0.364826	-	3.48174	3.70709	3.48644	3.58106	4.0235
Q1LPX2	leuA	Rmet_0918	NC_007973	2-isopropylmalate synthase	3.61822	3.68289	3.4981	3.09811	3.12764	3.25774	0.438577	0.0149921	0.0172946	-	3.11773	3.33778	3.40515	3.26687	3.24945	3.27277	0.0238555	0.862856	0.388852	-	3.16783	3.54764	3.3933	3.2971	3.0832	3.22454	0.167974	0.340615	0.189009	-	3.3976	3.45891	3.53758	3.25825	3.07122	3.25649	0.269381	0.0735232	0.0642905	-	3.41441	3.52161	3.24212	2.66869	3.22792
Q1LPX1		Rmet_0919	NC_007973	lipoprotein	-3.16991	-4.21557	-3.10917	-2.09989	-1.98912	-2.02871	-1.45898	0.00413094	0.00835043	down	-2.39779	-2.16147	-2.28504	-1.74992	-2.56559	-1.87796	-0.216944	0.410803	0.24431	-	-2.01957	-3.30644	-1.94949	-1.92346	-1.25137	-2.10496	-0.665238	0.184733	0.123887	-	-2.73061	-1.99424	-3.25233	-1.80882	-2.0361	-2.02329	-0.702988	0.0780624	0.0672138	-	-1.85341	-2.47861	-1.06881	-2.60643	-2.03744
Q1LPX0		Rmet_0920	NC_007973	ABC-type transporter, periplasmic component: HAAT family	0.753929	0.742226	1.49267	0.143037	0.0903178	0.0657901	0.896561	0.00944132	0.0130529	up	0.341302	0.0987654	0.982102	0.339509	0.279005	0.435423	0.122744	0.639634	0.325608	-	0.256121	0.338933	0.875954	0.487995	0.167813	0.2178	0.199133	0.399109	0.21097	-	0.825127	0.841097	1.43984	0.486705	-0.0363316	0.547896	0.702597	0.0333753	0.0361637	up	1.06844	0.948628	0.715211	0.0913761	2.0522
Q1LPW9	rpsO	Rmet_0921	NC_007973	30S ribosomal subunit protein S15	2.05832	1.31011	1.61482	1.52747	1.38358	1.27199	0.266736	0.275049	0.14344	-	1.96994	2.01013	1.81831	1.28667	1.46665	1.6363	0.46959	0.0197976	0.0347971	-	2.3331	1.57079	1.69617	1.57057	1.70377	1.72259	0.201041	0.425389	0.220619	-	2.52536	2.31782	2.09518	1.67557	1.2383	1.48325	0.847081	0.00393177	0.00858737	up	2.57032	2.03346	2.52915	1.72458	1.48498
Q1LPW7	pnp	Rmet_0923	NC_007973	polynucleotide phosphorylase/polyadenylase	5.93393	5.80234	5.67429	4.98735	4.92763	5.01277	0.827598	0.000825724	0.0036869	up	5.79209	5.46655	5.44762	5.13228	5.06382	5.13674	0.45781	0.0211256	0.0361347	-	5.77297	5.80406	5.42691	5.0573	5.0178	5.12705	0.600594	0.0102781	0.0214739	up	5.83003	5.62412	5.84854	5.1852	5.24022	5.11785	0.586472	0.00387867	0.00854807	up	5.527	5.46614	5.6361	5.35012	5.35048
Q1LPW6		Rmet_0924	NC_007973	Zinc-binding dehydrogenase superfamily (quinone oxidoreductase, NADPH dependent)	3.18498	3.23238	3.25755	2.53073	2.62727	2.65388	0.621012	0.00216112	0.00583168	up	3.00497	2.85178	2.77601	2.85171	2.61387	2.68217	0.161673	0.284698	0.189016	-	2.85853	3.10885	2.47434	2.69306	2.59004	2.71622	0.147466	0.487456	0.241421	-	2.66223	2.9399	2.47387	2.85786	2.74023	2.36672	0.0370613	0.858258	0.384738	-	3.05872	3.19275	3.06163	3.13701	3.067
Q1LPW5	cbbJ2	Rmet_0925	NC_007973	triosephosphate isomerase (cbbJ)	2.18398	2.51425	2.49862	1.74484	1.89668	1.95117	0.534719	0.0135849	0.0162451	-	2.1516	2.70473	2.26046	2.08422	2.00733	2.0597	0.321844	0.125933	0.110182	-	2.67894	2.52679	2.2216	2.05559	1.97791	1.94408	0.483246	0.0293939	0.0381337	-	2.66182	2.7178	2.64846	2.16837	1.59039	1.86159	0.802582	0.00432241	0.00921335	up	2.27191	2.10866	2.09166	1.83333	2.28366
Q1LPW3	nuoA	Rmet_0927	NC_007973	NADH dehydrogenase chain A	-0.884891	-1.95663	-1.94806	-1.01071	-1.29685	-1.03473	-0.482426	0.189663	0.108954	-	-2.4565	-3.57316	-3.22404	-1.04013	-1.48117	-1.17736	-1.85168	0.00123937	0.00993849	down	-1.03901	-1.65402	-2.63735	-1.1759	-1.01956	-1.28332	-0.617202	0.184789	0.123887	-	-0.415841	-1.59399	-2.14868	-1.28209	-1.20015	-1.31915	-0.119038	0.796329	0.363848	-
Q1LPW2	nuoB	Rmet_0928	NC_007973	NADH dehydrogenase chain B	1.61791	1.86219	1.82379	2.3416	2.2938	2.25303	-0.528182	0.00741115	0.0115144	-	1.98988	2.18186	2.30276	2.33177	2.45179	2.26338	-0.190815	0.228274	0.163818	-	1.99325	2.01134	2.36017	2.31516	2.27245	2.37546	-0.199435	0.259994	0.157825	-	1.66915	1.81215	1.93619	2.42026	2.33479	2.34605	-0.561206	0.00488099	0.0098072	-	2.31129	2.28054	2.21795	1.94024	1.96796
Q1LPW1	nuoC	Rmet_0929	NC_007973	NADH dehydrogenase chain C	2.15407	1.98153	1.86715	2.14217	2.29298	2.27002	-0.234145	0.143195	0.0871419	-	2.16088	2.15665	2.27075	2.11633	2.28105	2.26903	-0.0260426	0.839484	0.382515	-	2.27956	1.9561	2.44855	2.11072	2.11503	2.15303	0.101805	0.576335	0.267939	-	2.46176	2.16471	2.29081	2.10217	2.1664	2.19273	0.151992	0.290255	0.175405	-	2.18753	1.78673	2.2102	1.53751	1.46737
Q1LPW0	nuoD	Rmet_0930	NC_007973	NADH-ubiquinone oxidoreductase D subunit (NADH dehydrogenase subunit D)	3.64839	3.34949	3.1192	3.37903	3.48875	3.51884	-0.0898422	0.624387	0.25628	-	3.3253	3.33962	3.41031	3.40085	3.47637	3.37108	-0.0576915	0.63603	0.325311	-	3.4668	3.37628	3.47044	3.41341	3.4609	3.32652	0.0375608	0.782204	0.326541	-	3.63521	3.38275	3.45874	3.29033	3.3046	3.39386	0.162638	0.247851	0.155764	-	3.25502	3.07565	3.14963	3.05454	2.69312
Q1LPV9	nuoE	Rmet_0931	NC_007973	NADH dehydrogenase chain E	1.29436	1.46667	1.73817	1.47981	1.17574	1.25186	0.197266	0.299898	0.153254	-	1.06015	1.06038	1.27145	1.35	1.06487	1.55812	-0.193673	0.306409	0.197866	-	1.15485	1.46144	1.37288	1.30202	1.20513	1.52154	-0.0131773	0.938607	0.364018	-	1.6027	1.39561	1.46487	1.36449	1.24869	0.986687	0.287771	0.106485	0.0839227	-	1.08742	1.02364	1.33899	0.24068	0.84133
Q1LPV8	nuoF	Rmet_0932	NC_007973	NADH:ubiquinone oxidoreductase, chain F	3.36913	3.30815	3.21651	3.07209	3.07451	3.00388	0.247771	0.0875384	0.0605835	-	3.21814	2.99172	3.18177	3.04919	2.99223	2.85355	0.165555	0.26449	0.180357	-	2.90513	3.25086	3.0964	3.17999	3.04336	3.43388	-0.134948	0.473427	0.236063	-	2.85584	3.17392	3.18982	3.10267	3.2419	2.91816	-0.0143834	0.931587	0.404478	-	2.82477	2.94626	2.9877	2.848	2.9025
Q1LPV7	nuoG	Rmet_0933	NC_007973	NADH dehydrogenase chain G	5.11956	4.93591	4.88786	4.57248	4.61942	4.50148	0.416652	0.0197282	0.0206751	-	4.68919	4.74763	5.34571	4.72105	4.50244	4.5569	0.334047	0.17113	0.135426	-	4.72479	4.89174	4.72317	4.51869	4.44521	4.53329	0.280838	0.0812585	0.0724314	-	4.56925	5.05245	5.2521	4.74525	4.66026	4.6223	0.281997	0.214644	0.140233	-	4.5401	4.56765	4.74479	4.61616	4.68673
Q1LPV6	nuoH	Rmet_0934	NC_007973	NADH:ubiquinone oxidoreductase, membrane subunit H	-0.780276	-2.14261	-3.21238	-2.95571	-3.5293	-2.20968	0.853137	0.253417	0.134809	-	-0.986149	-1.68104	-1.41383	-2.08608	-1.97477	-3.26883	1.08289	0.0364324	0.0499667	up	-1.20415	-2.42601	-0.575724	-2.04498	-3.7214	-2.69451	1.41833	0.0630271	0.0609679	-	-1.42015	-1.58882	-0.880344	-1.92605	-2.68165	-2.27656	0.998315	0.0120347	0.0171977	up	-3.65031	-3.4833	-1.89513	-2.81515	-0.928443
Q1LPV5	nuoI	Rmet_0935	NC_007973	NADH:ubiquinone oxidoreductase, chain I	1.28763	1.36609	1.35395	1.29975	1.48101	1.09184	0.0450268	0.771827	0.299983	-	1.89924	1.65723	1.74516	1.20913	1.18374	1.35355	0.518407	0.00854877	0.0230942	-	1.58314	1.78568	1.58095	0.965208	1.44731	1.22391	0.437782	0.0503597	0.0529224	-	1.47153	1.83704	1.85721	1.26763	1.40766	1.04704	0.481145	0.0335134	0.0362476	-	1.24275	1.04937	1.47239	1.15594	0.166405
Q1LPV4	nuoJ	Rmet_0936	NC_007973	NADH dehydrogenase chain J	2.22617	0.804045	1.10615	-0.0862633	0.114649	-0.588135	1.56537	0.00969212	0.0131605	up	1.09123	0.740208	1.08152	0.00653527	0.106802	0.219778	0.859946	0.00165483	0.011491	up	1.41048	0.984389	1.10263	0.165628	0.520045	0.391348	0.806826	0.00492533	0.0157538	up	1.41654	1.0373	0.998071	-0.0266927	-0.829618	0.0480075	1.42007	0.00261062	0.00700285	up	0.376658	0.303362	-0.119468	-0.485533	-0.448899
Q1LPV2	nuoL	Rmet_0938	NC_007973	NADH:ubiquinone oxidoreductase, membrane subunit L	1.86382	0.733244	0.454403	1.23948	1.33784	1.61169	-0.379181	0.364866	0.175154	-	0.363657	1.33714	1.25503	1.43931	1.68233	1.65928	-0.608365	0.0820515	0.0829803	-	0.640282	0.75621	1.14697	1.54136	1.22989	1.47486	-0.567548	0.027218	0.0364395	-	0.988887	1.20142	1.06036	1.67948	1.46067	1.33055	-0.406678	0.0332006	0.0360193	-	1.03249	1.20389	1.50947	0.626172	1.54934
Q1LPV1	nuoM	Rmet_0939	NC_007973	NADH:ubiquinone oxidoreductase, membrane subunit M	-3.67749	-3.51358	-4.94834	-0.444126	-0.794633	-0.518336	-3.46077	0.000159436	0.00209163	down	-3.72555	-3.52205	-3.73051	-0.515837	-2.03356	-2.02579	-2.13431	0.00311292	0.0141449	down	-3.61426	-3.8331	-1.5363	-2.05493	-2.47881	-0.626192	-1.27457	0.152649	0.108808	-	-4.36249	-4.14571	-3.58431	-2.05389	-0.346683	-0.525628	-3.05544	0.00105841	0.00462337	down	-1.60068	-1.6135	-3.24529	-2.45028	-1.35746
Q1LPV0	nuoN	Rmet_0940	NC_007973	NADH:ubiquinone oxidoreductase, membrane subunit N	0.551823	-1.6381	-3.84439	-1.74587	-2.55316	-1.89257	0.420316	0.710388	0.283078	-	-2.49498	-4.05995	-4.51209	-1.9628	-5.03778	-3.35156	-0.238295	0.801485	0.372956	-	-2.90964	-5.04695	-2.95801	-2.54119	-3.04641	-3.54637	-0.593543	0.393438	0.208772	-	-2.06083	-2.43735	-4.23608	-1.93439	-2.20968	-2.502	-0.696065	0.281735	0.171345	-
Q1LPU8		Rmet_0942	NC_007973	putative ADP-ribose pyrophosphatase	0.70924	-0.191655	-0.446434	-0.85097	-0.339948	-0.250344	0.504138	0.19939	0.113038	-	0.818792	0.197382	0.81023	-0.483097	0.256187	-0.859433	0.970915	0.0304496	0.044999	up	1.7707	0.966958	-0.171473	-0.364737	-0.740632	-0.198199	1.28992	0.0434347	0.0489179	up	0.424523	0.205923	0.9091	-0.527172	-0.274439	-0.957536	1.09956	0.0063625	0.011393	up	-2.23565	-1.21333	-0.847793	-0.922607	-1.75035
Q1LPU6		Rmet_0944	NC_007973	Acyl-CoA dehydrogenase	2.41289	2.21004	1.99625	2.73576	2.70117	2.76342	-0.527054	0.013911	0.0164433	-	2.44899	2.71507	2.65293	2.78221	2.7099	2.83872	-0.171284	0.246375	0.172406	-	2.14131	2.65162	2.57321	2.66895	2.55218	2.73845	-0.197815	0.328957	0.184299	-	2.09084	2.36706	1.84358	2.83045	2.76898	2.71716	-0.671701	0.00766724	0.0129051	down	2.39073	2.47184	2.58442	2.53369	2.53504
Q1LPU5		Rmet_0945	NC_007973	Acyl-CoA dehydrogenase	3.19005	2.95392	3.05615	2.50488	2.65674	2.72231	0.43873	0.0196607	0.0206751	-	3.00403	2.79336	2.77065	2.78505	2.74686	2.84284	0.0644307	0.635098	0.325311	-	3.08508	2.90757	2.91251	2.75888	2.77913	2.60326	0.254633	0.120257	0.0926244	-	3.03669	2.98811	3.09184	2.88386	2.50578	2.96072	0.255426	0.164741	0.116014	-	2.98711	3.00944	3.10685	3.08733	2.91599
Q1LPU4		Rmet_0946	NC_007973	putative acyl dehydratase with a MaoC-like domain	-2.17068	-3.1067	-0.707677	-3.06556	-4.69269	-2.31873	1.36398	0.151926	0.0915718	-	-1.59457	-1.42428	-3.22524	-1.63534	-2.90964	-1.87266	0.0578507	0.925072	0.403787	-	-2.26962	-1.76169	-2.88035	-2.04866	-3.01979	-1.88449	0.0137586	0.974757	0.372293	-	-1.03896	-1.46786	-0.858344	-2.38181	-2.28818	-2.71189	1.33891	0.00090111	0.00422009	up	-0.387968	-0.85198	-0.467543	0.22218	-0.0622281
Q1LPU3		Rmet_0947	NC_007973	Putative acyl dehydratase with a MaoC-like domain	-1.85144	-1.98265	-2.11413	-2.45297	-1.60951	-2.33434	0.14953	0.57827	0.242894	-	-1.84791	-4.33667	-2.40987	-2.25591	-2.37885	-1.94493	-0.671591	0.34023	0.212194	-	-1.94184	-2.42049	-2.00461	-2.13668	-2.3205	-1.68187	-0.0759644	0.758286	0.319896	-	-2.62095	-2.86108	-2.33354	-2.19686	-2.18464	-1.76004	-0.558011	0.0359032	0.0380497	-	-0.839	-0.736238	-0.967495	-1.7795	-3.29759
Q1LPU2	cyoA	Rmet_0948	NC_007973	cytochrome o ubiquinol oxidase subunit II																																									-3.86759	-3.19167	-2.7444	-3.70636	-3.14688
Q1LPU1	cyoB	Rmet_0949	NC_007973	cytochrome o ubiquinol oxidase subunit I
Q1LPT8		Rmet_0952	NC_007973	ABC-type transporter with twin-arginine translocation pathway signal, periplasmic component: HAAT family
Q1LPT7		Rmet_0953	NC_007973	Putative branched-chain amino acid permease protein (ABC superfamily)
Q1LPT5	livG9	Rmet_0955	NC_007973	ABC-type transporter, ATP-binding protein (livG-like)																					-0.986082	-5.58762	-1.60077	-6.32004	-2.39372	-3.77329	1.43753	0.386486	0.206783	-	-0.993539	-1.30133	-1.15366	-7.29006	-3.22567	-3.64655	3.57125	0.0176009	0.0226221	up
Q1LPT2	ureA	Rmet_0958	NC_007973	Urea amidohydrolase (urease) gamma subunit
Q1LPS9	ureC	Rmet_0961	NC_007973	Urea amidohydrolase (urease) alpha subunit	-2.70387	-1.85803	-2.71323	-1.80861	-1.84554	-1.4563	-0.72156	0.0433199	0.0361512	down	-3.02443	-1.84051	-1.97657	-1.20044	-2.11885	-0.821566	-0.900216	0.100312	0.095502	-	-3.12172	-1.79907	-2.28335	-1.32613	-1.59437	-1.75304	-0.843528	0.0582524	0.0580935	-	-2.66874	-1.54828	-2.13199	-1.4649	-1.30989	-1.43938	-0.711613	0.0530026	0.0503219	-	-1.73016	-2.32337	-2.28942	-2.4213	-1.75956
Q1LPS8	ureE	Rmet_0962	NC_007973	Urea amidohydrolase (urease) accessory protein UreE	-1.6576	-2.04633	-1.27107	-2.47283	-1.96589	-1.84988	0.437868	0.156292	0.0935568	-	-1.72934	-1.48378	-1.04265	-1.58955	-1.99866	-1.97218	0.434875	0.107854	0.0997636	-	-1.67735	-1.32581	-1.32961	-1.8305	-1.99519	-2.38123	0.624715	0.0243673	0.0339672	up	-0.982506	-1.76984	-1.26302	-2.33205	-1.90819	-1.83257	0.685817	0.0377325	0.0392692	up	-2.32862	-2.36787	-0.930721	-2.18205	-1.44915
Q1LPS6	ureG	Rmet_0964	NC_007973	Urea amidohydrolase (urease) regulatory and maturation protein UreG	-1.42985	-0.948087	-1.53937	-1.83215	-1.90387	-2.4934	0.770707	0.024666	0.0242909	up	-1.16761	-0.510635	-0.592485	-1.79985	-1.94613	-2.4784	1.31789	0.00292066	0.0137595	up	-0.187762	-1.73037	-0.321833	-2.28646	-1.89021	-3.09386	1.67686	0.0186863	0.029615	up	0.0713289	-1.67402	-0.730297	-2.00411	-3.05886	-1.65842	1.4628	0.0412319	0.042013	up	-2.60021	-2.65929	-2.76234	-3.50468	-3.09241
Q1LPS5		Rmet_0965	NC_007973	conserved hypothetical protein with lambda repressor-like DNA-binding domains	0.789466	0.818797	0.673529	1.78305	1.58415	1.69563	-0.927012	0.000410283	0.00288386	down	0.693838	1.24565	1.44841	1.736	1.8581	1.69956	-0.635252	0.0297545	0.0445882	down	1.26859	0.569925	1.56572	1.66559	2.05599	2.02797	-0.781769	0.0383983	0.0450933	down	1.06816	0.84335	1.2752	1.76392	1.71901	1.7999	-0.698707	0.00391306	0.00858502	down	1.25062	0.631005	1.43274	1.18716	0.546517
Q1LPS3	gstI	Rmet_0967	NC_007973	Glutathione S-transferase	2.48943	2.64909	2.49017	1.91938	1.84883	2.32831	0.510724	0.0268352	0.0257701	-	2.74884	2.92386	2.66878	2.34071	2.02323	2.1298	0.615916	0.00663444	0.0200475	up	2.79425	2.63171	2.58577	2.20471	2.12287	2.13052	0.517875	0.00926055	0.0203404	-	2.81195	2.69587	2.7066	2.20033	1.99535	2.18411	0.611546	0.00294561	0.00731917	up	2.3145	2.55617	2.55333	2.54411	2.35252
Q1LPS2		Rmet_0968	NC_007973	Acyl-CoA dehydrogenase (ACAD)	2.01009	2.22936	2.07372	2.23309	2.21157	2.26967	-0.133725	0.332083	0.164743	-	2.56865	2.34336	2.25669	2.39269	2.4424	2.27352	0.0200288	0.891991	0.394942	-	1.91586	2.07431	2.44575	2.27194	2.25787	2.40434	-0.166076	0.400838	0.211502	-	1.95665	2.19666	1.97568	2.40713	2.2928	2.05171	-0.207549	0.223439	0.143761	-	2.19966	2.20461	2.19954	2.05758	2.30201
Q1LPS1		Rmet_0969	NC_007973	Transcriptional regulator, LysR-family	-0.740918	-1.14599	-0.751702	-1.50162	-1.72092	-2.01222	0.865385	0.00532747	0.00960503	up	-0.639718	-1.76213	-0.982592	-1.01379	-1.27499	-1.10099	0.00177652	0.995542	0.422592	-	-1.27498	-0.622519	-0.507162	-1.1035	-0.867778	-1.02368	0.196766	0.445194	0.227801	-	-0.779065	-0.244195	-1.22204	-1.30451	-1.1303	-1.51509	0.568202	0.086329	0.071845	-	-2.8434	-2.85686	-2.02358	-3.34165	-2.45197
Q1LPS0	ggt	Rmet_0970	NC_007973	Gamma-glutamyltransferase 1	3.70371	3.94682	4.0564	3.7678	3.59174	3.28752	0.353293	0.104697	0.0693748	-	4.08862	4.16618	4.15141	3.27812	3.80349	3.74734	0.525755	0.0269235	0.0421897	-	4.1196	4.21112	4.1908	3.43016	3.15127	3.85782	0.69409	0.0175715	0.0285689	up	4.10689	4.18957	4.01712	3.68853	3.38992	3.0817	0.71781	0.00901124	0.0142268	up	4.6289	4.45037	4.42938	3.94962	4.10696
Q1LPR8		Rmet_0972	NC_007973	Putative aminoglycoside phosphotransferase	2.06645	1.7956	1.78469	2.00713	2.08636	1.77588	-0.0742091	0.653744	0.265488	-	1.94055	2.01113	1.9993	1.83232	2.07319	1.69763	0.115946	0.454181	0.263882	-	1.62987	2.29085	1.74056	1.70865	1.71264	1.5148	0.241729	0.307933	0.176453	-	2.29774	1.71146	1.96011	1.76398	1.55071	1.71824	0.312128	0.145474	0.105358	-	1.32275	1.73738	2.14021	1.4804	1.18034
Q1LPR7	paaG	Rmet_0973	NC_007973	acyl-CoA hydratase	0.302616	0.0691722	0.375124	-0.503943	-0.48306	-0.544388	0.759435	0.00164394	0.00510127	up	0.0906806	-0.519642	-0.789766	-0.753426	-0.651513	-0.307409	0.16454	0.562687	0.300072	-	0.0652575	-0.401912	-0.431045	-0.805351	-0.693386	-0.355859	0.362299	0.141877	0.103135	-	0.0137396	-0.355321	1.19544	-0.217754	-0.258504	-0.147078	0.492398	0.27201	0.166436	-	0.648003	-0.248473	0.464978	-0.226644	0.0208516
Q1LPR6	paaH	Rmet_0974	NC_007973	3-hydroxybutyryl-CoA dehydrogenase	1.72958	1.79642	1.67345	1.51587	1.52364	1.37009	0.263286	0.0799061	0.0565568	-	1.63219	1.56011	1.78934	1.26168	1.45055	1.34123	0.309391	0.059345	0.0686006	-	1.58215	1.41259	1.86679	1.40805	1.2746	1.30592	0.290982	0.136122	0.100278	-	1.95879	1.47404	1.61461	1.35406	1.58168	1.5652	0.182173	0.331664	0.194157	-	0.780437	1.27456	1.23473	1.0386	0.892839
Q1LPR5	gst	Rmet_0975	NC_007973	Glutathione S-transferase	1.35523	1.07319	0.987252	2.36491	2.41717	2.67371	-1.34671	0.000220259	0.00237744	down	1.57885	1.8729	1.9541	2.48799	2.4957	2.62115	-0.732997	0.00306152	0.0140667	down	1.25749	1.43919	1.75542	2.54681	2.5027	2.51862	-1.03868	0.00106909	0.00818027	down	1.41576	1.99442	1.44501	2.36688	2.50025	2.55713	-0.856356	0.00516707	0.0100868	down	2.2999	1.76088	2.22475	1.95433	1.30659
Q1LPR4	ybdL	Rmet_0976	NC_007973	Methionine aminotransferase, PLP-dependent	0.305357	0.203981	0.291235	1.17637	0.952651	0.737208	-0.688551	0.00495776	0.00931665	down	0.304864	0.888615	0.84079	0.739955	0.692489	0.916206	-0.104794	0.618439	0.319771	-	0.17938	0.862217	0.138081	0.533406	0.821124	0.775142	-0.316665	0.240029	0.148838	-	0.507865	0.409765	0.728302	0.928965	1.02565	0.827406	-0.378697	0.0376426	0.0392692	-	0.953597	0.544768	0.877458	0.742532	1.12798
Q1LPR2	yaaA	Rmet_0978	NC_007973	conserved hypothetical protein	-1.92911	-1.64936	-2.30423	-1.95459	-1.18294	-2.07815	-0.222338	0.490795	0.217308	-	-1.23521	-2.3929	-1.901	-1.93995	-2.0261	-1.95013	0.129025	0.683925	0.340878	-	-2.09808	-1.59262	-1.55535	-1.82378	-2.05952	-1.86612	0.167796	0.433698	0.223462	-	-1.82355	-2.20477	-1.8563	-2.37318	-2.11519	-1.95044	0.18473	0.345035	0.199704	-	-2.12805	-2.94482	-1.69842	-2.28224	-3.46929
Q1LPR1		Rmet_0979	NC_007973	Zinc-carboxypeptidase	1.2247	0.830318	1.39428	0.630174	1.13543	1.20452	0.159727	0.520324	0.226524	-	1.17244	0.732475	0.984745	1.12061	1.07874	0.693696	-0.00112544	0.995483	0.422592	-	0.724722	0.638825	1.01792	0.234238	1.02327	0.481585	0.214124	0.42231	0.21941	-	1.0905	1.02305	1.09154	1.05624	0.0192141	1.10583	0.341269	0.321565	0.18972	-	0.557863	0.723812	0.76158	0.952944	0.555194
Q1LPR0		Rmet_0980	NC_007973	conserved hypothetical protein; putative exported protein	0.450985	0.641585	0.43545	-0.0496127	-0.177616	0.243428	0.50394	0.0221653	0.0224506	-	0.128721	0.244194	0.253923	0.489213	0.43818	-0.0816614	-0.0729644	0.71574	0.349033	-	0.651324	0.786084	0.471219	0.00632394	0.444074	0.0758824	0.460782	0.0468048	0.050952	-	0.0553082	0.202132	0.204425	-0.061477	-0.113586	0.0453271	0.1972	0.155852	0.11114	-	-0.0256105	0.658006	0.79822	-0.0137979	0.651719
Q1LPQ9	hutG	Rmet_0981	NC_007973	N-Formylglutamate amidohydrolase	-2.16652	-1.94329	-3.5097	-1.91017	-2.36425	-2.86827	-0.158937	0.751849	0.293977	-	-3.1534	-3.01563	-3.0428	-2.26241	-2.59848	-2.4819	-0.623016	0.00507527	0.0178729	down	-3.49065	-3.35551	-2.9734	-2.76789	-2.77818	-2.39641	-0.62569	0.0238809	0.0336805	down	-4.37495	-3.60179	-1.76091	-2.53041	-2.52206	-3.04056	-0.548209	0.446383	0.241435	-	-2.43229	-2.67341	-0.501949	-2.94132	-0.842157
Q1LPQ8	bug	Rmet_0982	NC_007973	Extra-cytoplasmic Solute Receptor	0.665471	0.753971	0.136145	0.841375	0.936737	0.979196	-0.400574	0.0921199	0.0629215	-	0.621082	1.59387	1.49524	1.0541	0.991259	1.15429	0.170178	0.570305	0.302659	-	0.727834	0.569014	1.36696	1.07282	1.09578	1.11436	-0.206386	0.418319	0.218239	-	0.873061	0.666797	0.404394	1.2682	1.19495	1.18263	-0.567174	0.0120759	0.0171977	-	0.997249	0.761077	0.721546	0.93655	1.41996
Q1LPQ6		Rmet_0984	NC_007973	conserved hypothetical protein	0.267445	0.422094	-0.527129	0.207773	0.316339	0.34424	-0.235314	0.419579	0.193584	-	0.19656	0.212337	0.348799	0.339433	0.00914483	0.240432	0.056229	0.708296	0.347465	-	-0.738624	1.05107	0.348419	0.307153	0.463658	-0.183707	0.0245881	0.960649	0.368826	-	-0.342489	-0.653397	0.368037	0.0623751	0.0423079	0.533763	-0.422098	0.217449	0.14159	-	0.409952	0.485865	0.452385	0.353819	-0.379912
Q1LPQ5		Rmet_0985	NC_007973	N-acetyltransferase (GCN5-related)	-0.0198148	-0.23881	0.0633796	0.109718	0.173455	-0.0858094	-0.13087	0.418743	0.193513	-	-0.327233	-0.0441949	0.466126	-0.10525	0.0840812	0.0533888	0.0208263	0.93028	0.405342	-	0.462299	0.677434	0.0104855	-0.00863386	0.381527	0.204877	0.190816	0.429252	0.221707	-	-0.979018	0.0749947	-0.172723	-0.176257	0.0923834	-0.0844621	-0.302803	0.34367	0.19915	-	-0.571702	-2.77444	-3.11049	-0.860533	-2.29145
Q1LPQ4		Rmet_0986	NC_007973	Putative ATPase, AAA family	2.97855	2.67336	2.87753	2.97274	3.12764	3.14484	-0.238592	0.147893	0.0896681	-	3.07588	3.21946	3.28249	3.02932	3.08749	3.07453	0.128828	0.334875	0.210586	-	3.1521	3.00456	3.32679	3.02681	3.12175	3.16326	0.0572078	0.71468	0.306648	-	3.08742	2.99734	3.12554	2.83287	2.84346	3.03338	0.16686	0.228511	0.14661	-	3.19417	2.84898	2.96951	3.03823	2.18485
Q1LPQ3		Rmet_0987	NC_007973	cytochrome c, class IC 1
Q1LPQ2		Rmet_0988	NC_007973	cytochrome c553	-0.882831	-0.593959	-1.34843	0.506311	-0.355807	-0.464357	-0.837122	0.0467904	0.0382687	down	0.267021	0.500741	0.312835	-0.0196884	0.145596	-0.608109	0.520932	0.0641742	0.0719428	-	0.351664	-0.225623	0.633721	-0.0298967	0.225003	0.0917109	0.157648	0.553451	0.260988	-	0.156024	0.32217	-0.365607	0.113247	-0.960215	-0.313323	0.424292	0.248094	0.155816	-	0.0296272	-0.253173	-0.0532561	-1.3	-0.355994
Q1LPQ1	aroG	Rmet_0989	NC_007973	3-deoxy-D-arabino-heptulosonate-7-phosphate synthase, phenylalanine repressible	2.16394	2.42122	2.32896	1.99092	2.04157	1.87343	0.336066	0.049465	0.0397042	-	2.34216	2.13818	1.93521	2.05534	2.28642	2.02711	0.015555	0.927022	0.40428	-	2.15471	2.22986	1.35516	2.12589	2.09958	2.06216	-0.182633	0.514544	0.250049	-	2.12067	1.92477	2.65177	2.09821	1.96267	2.13212	0.168073	0.464578	0.248653	-	1.65512	1.90747	1.55858	1.69329	1.18498
Q1LPP9	tldD	Rmet_0991	NC_007973	Peptidase	2.27137	2.14394	2.3198	1.46058	1.60186	1.19144	0.82708	0.00208231	0.00575145	up	2.13895	1.65518	1.93497	1.77553	1.67527	1.15224	0.375353	0.151899	0.125023	-	1.60688	2.30035	1.83817	1.5353	1.49185	1.40438	0.437958	0.0853648	0.0745644	-	2.47014	2.15805	2.26734	1.76634	2.03394	1.63666	0.486198	0.0261189	0.0300385	-	1.9598	2.04683	2.10619	2.05953	2.17027
Q1LPP8	nit	Rmet_0992	NC_007973	Nitrilase	-0.179231	-0.146401	-0.187298	-1.01799	-0.699259	-0.909524	0.704615	0.00239616	0.00607411	up	-0.895089	-0.772649	-0.624216	-0.55697	-0.972624	-1.09652	0.111385	0.573673	0.303956	-	-1.11118	-1.0138	-1.17704	-0.99044	-0.66893	-1.5299	-0.0375859	0.883333	0.350502	-	-1.82741	-0.909401	-1.25904	-0.915389	-1.05195	-0.60236	-0.475385	0.132203	0.0983053	-	-1.06682	-1.77457	-0.638382	-0.825992	-0.967321
Q1LPP7		Rmet_0993	NC_007973	conserved hypothetical protein	-1.61535	0.813651	-3.86935	-1.54425	-2.57488	-2.93129	0.793125	0.526537	0.228537	-	-1.53153	-1.9123	-1.67017	-1.72271	-1.1799	-2.40502	0.0645465	0.850941	0.384889	-	-1.69314	-1.51553	-1.76383	0.0683365	-2.73479	-2.64521	0.113053	0.889024	0.351293	-	-1.94181	-1.70614	-2.61415	-1.37349	-0.0157753	0.215452	-1.6961	0.013628	0.0189645	down	-1.52986	0.876976	-1.35446	-0.877064	-1.22091
Q1LPP6	glnE	Rmet_0994	NC_007973	glutamine synthetase adenylyltransferase	1.56156	1.48994	1.01856	1.79416	1.90312	1.93401	-0.520406	0.0313163	0.0288334	-	1.69147	1.66046	1.60158	2.00525	1.97354	1.76302	-0.262764	0.0899904	0.0882923	-	0.994148	1.30426	1.87366	2.01094	1.8039	2.03529	-0.559356	0.0713187	0.0665233	-	1.669	1.43568	1.60661	2.07339	2.09745	1.97177	-0.477103	0.00975834	0.0152091	-	1.8527	1.5912	1.551	2.1113	0.818153
Q1LPP4		Rmet_0996	NC_007973	membrane-bound serine protease, endopeptidase	-0.660926	-0.213645	0.0607488	-1.16542	-0.920677	-0.764087	0.678787	0.02623	0.0254944	up	-0.623546	-0.908291	-1.10801	-0.963843	-0.935661	-0.679895	-0.0201502	0.913521	0.401589	-	-0.547074	-0.391519	-0.553353	-0.671899	-0.513885	-0.795825	0.163221	0.310787	0.177325	-	-0.197377	-0.144444	-0.456136	-0.907301	-0.776218	-0.500126	0.461896	0.0340047	0.0366014	-	-0.303104	-0.471188	-0.428932	-0.718928	-0.458436
Q1LPP3		Rmet_0997	NC_007973	conserved hypothetical protein; putative exported protein	0.209226	0.158369	-0.142238	-1.79246	-1.71995	-1.66899	1.80225	2.34763e-05	0.0010136	up	-0.227748	0.0369058	0.22409	-1.63819	-1.51937	-1.62038	1.60373	6.86271e-05	0.00270675	up	0.357896	0.246189	0.0550429	-0.906231	-1.494	-0.838086	1.29915	0.00130012	0.00925103	up	0.454537	0.33972	-0.209086	-0.855558	-0.89809	-1.42986	1.25623	0.00289829	0.00727264	up	-0.153458	-0.281231	-0.0855577	-0.621633	-0.41864
Q1LPP2	recN	Rmet_0998	NC_007973	recombination and repair protein	-0.588593	0.0758549	0.681128	0.276616	0.564929	0.210796	-0.294651	0.416085	0.192949	-	-1.23651	-0.416591	-1.1412	0.269998	0.426939	0.534509	-1.34192	0.00196156	0.0124606	down	-1.15196	-1.01222	-0.531324	0.236601	0.568381	0.120301	-1.20693	0.00202182	0.0112555	down	-1.60622	-0.722343	-1.12207	0.349521	0.109148	0.198592	-1.3693	0.00162257	0.00545681	down	-0.302804	0.738986	-0.593049	-0.0350326	-0.458335
Q1LPP1	nadK	Rmet_0999	NC_007973	NAD kinase	-0.242932	-0.186314	0.381527	0.557323	0.704111	0.746127	-0.685093	0.0166065	0.0182857	down	0.142766	0.522087	0.368109	0.622263	0.443732	0.712486	-0.248506	0.168518	0.134262	-	-0.5837	0.294995	-0.100456	0.787327	0.695573	0.714087	-0.862049	0.01326	0.024916	down	-0.609814	-0.115687	0.292018	0.958336	0.753293	0.666529	-0.937214	0.0107965	0.016255	down	0.0688522	-0.464617	-1.57299	0.397897	-0.103514
Q1LPP0		Rmet_1000	NC_007973	transcriptional regulator, HrcA-family	0.0788364	1.15175	0.570142	0.263006	0.722369	0.522752	0.0975349	0.757824	0.295609	-	0.788809	0.725654	0.702078	0.953504	0.649264	0.926139	-0.104122	0.481942	0.274848	-	1.05467	1.07706	1.0192	0.532753	0.85074	0.652968	0.37149	0.0447363	0.0494965	-	1.12745	1.1975	0.75104	0.605419	0.492037	0.768875	0.403216	0.0582781	0.0541626	-	0.743021	0.571521	0.379576	0.171497	0.202171
Q1LPN9	hemH	Rmet_1001	NC_007973	ferrochelatase	-0.944783	-0.186455	-0.172403	0.382014	0.304692	0.0981767	-0.696174	0.0328347	0.029502	down	0.40221	0.107623	0.112072	0.00463022	-0.12515	0.235534	0.168964	0.34076	0.21239	-	-0.118789	0.165309	0.154877	0.349953	0.36158	0.299562	-0.269899	0.115595	0.089741	-	-0.591681	0.0367624	-0.248925	0	0.41813	0.423233	-0.548402	0.0480924	0.0469411	-	-2.27639	-2.3776	-1.99883	-0.843838	-1.57085
Q1LPN8	hslR	Rmet_1002	NC_007973	ribosome-associated heat shock protein																																									-2.32156	-2.55352	-1.78327	-2.35564	-3.67458
Q1LPN6	grpE	Rmet_1004	NC_007973	heat shock/stress protein	-0.351984	-1.24308	-0.506055	0.810168	0.0224577	-0.0643854	-0.956453	0.0328104	0.029502	down	0.130196	-0.522434	-0.956735	0.314706	0.713081	0.602285	-0.993015	0.0176121	0.0325819	down	-1.24851	-0.787893	-0.702605	0.403269	0.861987	0.688874	-1.56438	0.000420324	0.00568791	down	-0.0702773	-0.472723	0.437319	0.339097	0.169357	0.0614718	-0.225202	0.409603	0.228259	-	-0.710135	-0.0159996	-0.166705	-0.232691	-0.175674
Q1LPN4		Rmet_1006	NC_007973	putative phospholipase A	-1.80739	-1.57919	-1.40838	-1.77818	-1.59619	-0.891568	-0.176343	0.536837	0.231416	-	-1.72488	-1.84494	-1.30962	-1.93848	-1.53912	-0.769073	-0.210922	0.552818	0.297218	-	-2.36688	-0.63337	-1.14643	-0.853524	-1.4793	-1.74344	-0.0234722	0.96377	0.36929	-	-1.38823	-1.20223	-1.32516	-0.975809	-0.90459	-0.921733	-0.371164	0.0206628	0.0252545	-	-0.976673	-2.21885	-0.795308	-2.14353	-0.888743
Q1LPN1	rutE	Rmet_1009	NC_007973	oxidoreductase subunit of the alternative pyrimidine degradation pathway	1.02897	-0.861877	-0.745689	0.866365	0.826924	-0.427788	-0.614698	0.36636	0.17565	-	-0.619511	0.560676	0.29705	-0.280665	0.521766	0.223363	-0.0754161	0.846588	0.383697	-	0.304543	-0.196694	0.292972	0.402268	-0.107675	0.55225	-0.148674	0.571038	0.26618	-	0.335039	-0.130128	1.15493	0.804666	-0.117106	-0.526068	0.39945	0.425801	0.234204	-	0.722524	-0.330711	0.0244969	-1.88052	0.124871
Q1LPM6	nth	Rmet_1014	NC_007973	DNA glycosylase and apyrimidinic (AP) lyase (endonuclease III)											-4.91293	-3.20365	-3.47899	-1.50668	-2.87639	-1.58006	-1.87748	0.0196241	0.0347014	down	-4.61172	-4.27833	-3.30812	-1.53828	-2.06672	-2.67852	-1.97155	0.00461642	0.015381	down	-5.1311	-4.19079	-4.60257	-1.56054	-2.61053	-1.88943	-2.62132	0.000416688	0.00285845	down
Q1LPM5	rnfB	Rmet_1015	NC_007973	electron transport complex, RnfABCDGE type, B subunit
Q1LPM4		Rmet_1016	NC_007973	transcriptional regulator, TetR/AcrR-family	-0.354577	-0.522445	0.0255318	-1.61275	-1.49089	-1.67737	1.30984	0.000411312	0.00288386	up	-0.318654	-0.409968	-0.372405	-1.67064	-1.84356	-1.67297	1.36205	4.06613e-05	0.00200468	up	-0.0346432	0.354913	-0.210422	-1.63644	-1.61168	-2.39547	1.91781	0.000574199	0.0062449	up	0.0226718	-0.22843	0.103181	-2.49417	-2.3703	-2.39523	2.38571	3.6956e-06	0.000449989	up	-2.81544	-3.29828	-1.20352	-2.71941	-4.18137
Q1LPM3	phaZ1	Rmet_1017	NC_007973	intracellular poly(3-hydroxybutyrate) depolymerase	2.25998	2.19639	2.55459	2.62338	2.67115	2.7395	-0.341028	0.0625399	0.0474592	-	2.34275	2.32893	2.58043	2.67986	2.59354	2.79351	-0.271601	0.0991609	0.0949283	-	2.19213	2.44233	2.13861	2.72245	2.74615	2.74111	-0.478881	0.0173975	0.0284968	-	2.41389	2.03799	2.37487	2.90035	2.85778	2.76034	-0.563903	0.0101591	0.0156089	-	2.54928	2.43681	2.31199	1.85666	2.1322
Q1LPM2	tyrB	Rmet_1018	NC_007973	tyrosine aminotransferase, tyrosine-repressible, PLP-dependent	4.81314	4.71263	4.75707	4.67298	4.50833	4.78609	0.105146	0.462942	0.208548	-	4.72378	4.94918	4.91341	4.75098	4.61516	4.93002	0.0967319	0.533462	0.291743	-	4.78764	4.78476	4.87492	4.67846	4.68702	4.89135	0.063494	0.662152	0.293709	-	4.69345	4.76614	4.50892	4.94306	4.81935	4.77836	-0.190755	0.197691	0.132422	-	5.03906	5.01215	5.0902	4.88328	4.78849
Q1LPM1	uvrB	Rmet_1019	NC_007973	excinuclease of nucleotide excision repair, DNA damage recognition component	-1.18889	0.610956	-0.46217	-1.0971	-1.02696	-0.958275	0.680741	0.181818	0.10525	-	-2.56136	-2.17159	-1.30606	-1.08134	-0.980076	-1.25609	-0.907169	0.0365461	0.0500497	-	-1.09681	-2.90138	-1.40329	-1.23101	-1.06389	-1.90295	-0.401211	0.473687	0.236063	-	-3.4052	-3.09731	-1.14865	-1.41006	-1.40521	-0.995833	-1.28002	0.0825843	0.0698923	-
Q1LPL9		Rmet_1021	NC_007973	conserved hypothetical protein	1.73437	1.54753	1.71587	1.33142	1.26939	1.62987	0.255696	0.150035	0.0906967	-	1.12902	1.47054	1.06174	1.6491	1.37113	1.26136	-0.206762	0.296932	0.193924	-	1.50703	1.59197	1.50212	1.35653	1.68483	1.57955	-0.00659618	0.966127	0.369639	-	1.08994	1.53064	1.6552	1.28137	1.55484	1.90403	-0.154818	0.532637	0.275104	-	1.04054	1.09534	0.868508	1.53229	1.23926
Q1LPL7		Rmet_1023	NC_007973	site-specific recombinase Gcr
Q1LPL6	iscR	Rmet_1024	NC_007973	transcriptional regulator of iron sulfur clusterassembly	-4.67078	-3.73109	-4.5597	-2.91993	-2.41997	-2.53277	-1.6963	0.00141192	0.00491926	down	-3.23813	-3.27431	-2.45709	-2.15527	-1.87799	-2.36757	-0.856233	0.0217294	0.0367383	down	-3.51393	-4.60785	-2.88912	-2.35856	-2.29645	-2.39144	-1.32148	0.023844	0.0336805	down	-3.6989	-1.44502	-4.28185	-2.01182	-2.05587	-2.25425	-1.03462	0.209339	0.138105	-	-4.55344	-4.63345	-4.95574	-2.77003	-4.01976
Q1LPL5	iscS	Rmet_1025	NC_007973	cysteine desulfurase (tRNA sulfurtransferase), PLP-dependent	1.75128	1.87126	2.06113	1.66297	1.4606	1.74151	0.272867	0.125362	0.0789245	-	1.56485	1.3136	1.32928	1.66227	1.38547	1.47547	-0.10516	0.500078	0.281286	-	1.6909	1.58346	1.17818	1.32976	1.60444	1.54841	-0.010022	0.960043	0.368826	-	1.89019	1.42148	1.69529	1.51023	1.96966	1.62133	-0.0314187	0.876766	0.389984	-	1.17121	0.753871	1.34463	1.20806	1.03228
Q1LPL4	iscU	Rmet_1026	NC_007973	FeS cluster assembly scaffold protein	-1.65149	-2.36736	-2.23031	-0.67556	-1.15826	-1.18866	-1.07556	0.00593125	0.010265	down	-3.75031	-1.81768	-0.491147	-2.09055	-1.86132	-1.12923	-0.326009	0.70906	0.347566	-	-2.09904	-2.0105	-0.962542	-1.36474	-1.58312	-1.22746	-0.298917	0.411538	0.215212	-	-0.847105	-1.77012	-1.64389	-1.74302	-1.48542	-2.42904	0.465457	0.237466	0.150794	-	-3.0155	-2.95398	-3.04885	-4.40253	-1.54513
Q1LPL3	iscA	Rmet_1027	NC_007973	FeS cluster assembly protein
Q1LPL2	hscB	Rmet_1028	NC_007973	DnaJ-like molecular chaperone specific for IscU
Q1LPL1	hscA	Rmet_1029	NC_007973	DnaK-like molecular chaperone specific for IscU	0.574796	0.482593	0.778662	-0.196582	-0.238628	0.188903	0.694119	0.00797961	0.0120551	up	0.222724	0.249141	0.0112041	-0.219622	-0.0363798	-0.0233976	0.254156	0.115996	0.104287	-	0.548425	0.622883	0.35604	0.0112881	-0.2552	-0.183125	0.651462	0.00597023	0.0169545	up	0.0642858	0.706997	0.526795	-0.138608	-0.350085	0.225794	0.520326	0.0732363	0.0641637	-	1.06896	0.349188	0.568721	0.318365	0.577785
Q1LPK8		Rmet_1032	NC_007973	conserved hypothetical protein
Q1LPK6	lysS	Rmet_1034	NC_007973	lysine tRNA synthetase	2.18128	2.4672	1.98763	2.19485	1.87758	1.97948	0.194734	0.320743	0.160338	-	2.43619	2.42092	2.64938	2.21483	1.81872	2.21448	0.419486	0.0477756	0.0594804	-	2.52102	2.60105	2.69139	2.05563	1.98248	2.08993	0.561808	0.00578061	0.0166809	-	3.07093	2.56539	2.67062	1.82213	2.27824	2.22722	0.659784	0.0196047	0.0244982	up	2.26037	2.10372	2.08218	2.09872	1.90245
Q1LPK5		Rmet_1035	NC_007973	short-chain alcohol dehydrogenases SDR	2.02008	2.01139	2.21867	1.19725	1.22794	1.46774	0.785737	0.00180194	0.00530841	up	2.18625	1.99083	1.78695	1.46288	1.53941	1.36643	0.531769	0.0137464	0.0281213	-	2.05317	1.78555	2.11694	1.40499	1.2699	1.43255	0.616076	0.00776384	0.0187097	up	1.80597	1.7288	1.56794	1.66845	1.22643	1.47178	0.24535	0.18229	0.125403	-	0.80685	1.41491	1.25546	1.45977	1.58453
Q1LPK4	prfB	Rmet_1036	NC_007973	peptide chain release factor RF-2	0.817765	0.167179	0.501901	0.947548	0.624392	0.374334	-0.153143	0.542238	0.232877	-	1.07423	0.706434	0.767007	0.642251	0.898129	0.882179	0.0417027	0.804637	0.373541	-	0.505342	1.28912	0.584324	0.737817	0.48396	0.619358	0.179216	0.4981	0.244586	-	0.591734	1.02263	0.785038	0.984158	0.706223	0.641432	0.0225304	0.900721	0.395921	-	0.761011	1.06595	0.875825	-0.029759	0.275478
Q1LPK3	NlpD	Rmet_1037	NC_007973	putative peptidase, M23B subfamily																																									-2.44914	-1.92128	-4.81259	-2.92208	-1.48192
Q1LPK2	recJ	Rmet_1038	NC_007973	ssDNA exonuclease, 5' --> 3'-specific	-3.99687	-1.80462	-3.7134	-1.45176	-0.808069	-1.2579	-1.99905	0.0167989	0.0184491	down	-1.10726	-2.35885	-2.56108	-1.1057	-1.14164	-1.33442	-0.815143	0.0888355	0.087595	-	-2.13264	-3.48801	-1.88154	-1.11116	-1.40224	-0.391176	-1.53254	0.0227808	0.033231	down	-2.09868	-2.67649	-3.00584	-1.43035	-1.24666	-1.16468	-1.3131	0.00236506	0.00662019	down	-2.06586	-1.17185	-1.6574	-0.686634	-1.37982
Q1LPK1		Rmet_1039	NC_007973	conserved hypothetical protein	-3.25016	-1.97585	-1.93349	-2.28783	-2.22455	-1.8916	-0.251838	0.542174	0.232877	-	-2.81779	-1.97516	-1.80005	-1.38242	-2.55238	-1.0025	-0.5519	0.296643	0.193924	-	-2.82856	-2.00832	-1.72314	-1.64493	-1.7162	-1.65127	-0.515872	0.139829	0.101974	-	-2.84044	-2.13217	-1.9723	-2.00207	-1.63123	-1.53944	-0.590727	0.0760836	0.0661139	-	-2.08744	-2.00241	-3.04206	-2.30449	-2.27895
Q1LPK0	lolE	Rmet_1040	NC_007973	outer membrane-specific lipoprotein transporter subunit ; membrane component of ABC superfamily	-1.18519	-0.696316	-0.710262	0.0205415	0.044377	-0.228317	-0.809458	0.00559363	0.00992288	down	-1.02934	-0.56307	-0.767639	-0.00548956	-0.197899	-0.0607219	-0.698647	0.00590873	0.0189779	down	-1.38445	-0.100692	-0.262072	-0.0528704	-0.127365	0.0791889	-0.548722	0.180246	0.12205	-	-0.454356	-0.613395	-0.320979	-0.227082	-0.0913749	-0.0100709	-0.353401	0.0448875	0.0445055	-	-0.950274	-1.4975	-0.962979	-2.41779	-2.35099
Q1LPJ9	lolD	Rmet_1041	NC_007973	outer membrane-specific lipoprotein transporter subunit ; ATP-binding component of ABC superfamily	-1.61093	-0.818726	-0.726696	-1.15687	-0.626067	-0.755911	-0.205835	0.506241	0.221603	-	-0.64578	-1.2855	-0.744002	-0.576886	-0.913862	-0.811727	-0.12427	0.586272	0.308312	-	-0.0677251	-0.381428	-0.853158	-0.489174	-0.299792	-0.61528	0.0339785	0.891417	0.351923	-	0.00583951	-0.205523	-0.650654	-0.683767	-0.681468	-0.29485	0.269916	0.270579	0.165665	-	-0.523421	-0.890175	-0.726595	-0.506441	-0.919635
Q1LPJ8		Rmet_1042	NC_007973	Mg-dependent DNase (TatD family)																																									-2.70986	-4.25989	-4.2107	-4.32022	-3.06218
Q1LPJ6	yebK	Rmet_1044	NC_007973	transcriptional regulator, RpiR family	2.31772	2.41753	2.65261	2.08901	2.37924	2.33013	0.196494	0.263078	0.138785	-	2.47752	2.11747	1.83802	2.20092	2.45034	2.01734	-0.078528	0.729709	0.353377	-	2.20378	2.43444	2.10585	2.1497	2.13202	2.46204	0.000104664	0.999535	0.378144	-	1.85771	2.34867	2.28485	2.382	2.16078	2.35754	-0.136362	0.471438	0.250672	-	1.99738	2.35424	2.16989	1.92216	2.65291
Q1LPJ5	edd	Rmet_1045	NC_007973	6-phosphogluconate dehydratase	2.01397	2.6306	2.79156	2.30988	2.49262	2.48479	0.0496114	0.838051	0.317689	-	2.3871	2.59177	2.7769	2.45184	2.67266	2.44268	0.0628636	0.704656	0.346542	-	2.23808	2.86265	2.82686	2.74979	2.56369	2.70858	-0.0314887	0.887671	0.351232	-	2.82778	2.55806	2.77935	2.51198	2.46996	2.75054	0.144237	0.364672	0.208346	-	2.562	2.83967	2.68976	2.04514	2.87097
Q1LPJ4	gntK	Rmet_1046	NC_007973	gluconate kinase 2 ; gluconate transport, GNT I system	0.253606	0.246949	0.0323025	-0.210158	0.384717	0.586832	-0.076178	0.758348	0.295673	-	0.731226	0.449042	0.253539	0.406632	1.01058	0.301463	-0.0949569	0.710725	0.347723	-	0.614032	0.507972	0.209975	0.402125	0.449533	0.159428	0.106965	0.564881	0.264713	-	0.436711	0.388383	0.22467	0.399828	-0.108685	0.316401	0.147407	0.439295	0.239329	-	0.452225	-0.0338178	0.785387	0.729711	0.231685
Q1LPJ3		Rmet_1047	NC_007973	conserved hypothetical protein	-0.130393	0.318935	0.0785919	0.939809	0.942454	1.31466	-0.976596	0.00217828	0.00583974	down	-0.0215919	0.387792	0.302339	1.34294	0.927205	0.763072	-0.788225	0.00994426	0.0247922	down	-0.520628	0.516138	0.669082	1.22318	1.28041	0.787871	-0.875624	0.0512378	0.0536478	-	-0.434759	0.389941	-0.25203	0.915453	0.907519	1.23943	-1.11975	0.0047824	0.00968518	down	-0.326002	-0.247096	-0.260468	-0.157747	-0.234237
Q1LPJ2		Rmet_1048	NC_007973	conserved hypothetical protein	-1.80767	-2.17317	-2.3715	-1.11234	-0.388809	-0.565558	-1.42855	0.00147309	0.00493821	down	-4.66481	-1.94856	-1.92645	-0.322287	-0.57439	-0.24184	-2.4671	0.0195015	0.0347014	down	-2.89138	-2.23436	-1.41241	-0.390346	-0.393774	-0.736292	-1.67258	0.00539479	0.016548	down	-1.33585	-1.62072	-2.2689	-0.276041	-0.261751	-0.506213	-1.39382	0.00206122	0.00614125	down	-1.78808	-2.39595	-1.87498	-2.2435	-3.47884
Q1LPJ1		Rmet_1049	NC_007973	conserved hypothetical protein
Q1LPJ0		Rmet_1050	NC_007973	conserved hypothetical protein	0.566367	0.319775	0.191563	0.752294	0.699938	0.691538	-0.355355	0.052571	0.041627	-	0.0912487	-0.163611	0.048062	0.750679	0.505373	0.919625	-0.733326	0.00450559	0.017068	down	0.15975	0.609453	0.0149208	0.796288	0.737749	0.704079	-0.484664	0.0479962	0.0514216	-	0.238095	0.559973	0.354599	0.425438	0.836186	0.765047	-0.291335	0.138517	0.101911	-	-0.221377	0.479836	0.451216	0.244068	-0.0480259
Q1LPI8	pyrG	Rmet_1052	NC_007973	CTP synthetase	2.89056	2.74903	2.64172	2.36969	2.46344	2.57493	0.29108	0.0797106	0.0565072	-	2.77199	2.81415	2.68308	2.62948	2.4597	2.53785	0.214061	0.131953	0.114132	-	2.74519	2.7738	2.2611	2.50446	2.52604	2.65563	0.031318	0.873957	0.347769	-	2.73853	2.47866	2.72385	2.63379	2.66686	2.56447	0.0253066	0.852577	0.383002	-	2.39527	2.4105	2.4294	2.59574	2.97144
Q1LPI7	kdsA	Rmet_1053	NC_007973	3-deoxy-D-manno-octulosonate 8-phosphate synthase	2.12551	2.26443	2.33461	2.27232	2.36725	2.37574	-0.0969169	0.476356	0.212906	-	2.10793	2.28193	2.27158	2.60671	2.57522	2.36514	-0.29521	0.0741155	0.0783794	-	1.938	2.1751	2.24736	2.57353	2.6472	2.67628	-0.512186	0.0139798	0.0252707	-	2.11144	2.10098	2.34914	2.6647	2.58396	2.77391	-0.487003	0.0118877	0.017139	-	2.50155	2.53888	2.69603	2.39325	2.15555
Q1LPI6		Rmet_1054	NC_007973	conserved hypothetical protein	0.103714	0.00673409	-1.46123	-1.71007	-0.702852	-3.21939	1.42717	0.105646	0.0697817	-	-0.0316596	-1.60681	-0.175721	-3.28192	-0.546923	-0.629672	0.88144	0.348606	0.215781	-	0.344079	0.066565	0.316228	-1.20051	-0.516068	-1.65034	1.3646	0.00483438	0.0155926	up	0.219552	-0.65436	-0.369204	-2.3454	-0.914522	-0.749218	1.06838	0.0721996	0.0635323	-	-1.12971	-1.17634	-1.12257	-1.95495	-1.42867
Q1LPI5	eno	Rmet_1055	NC_007973	enolase	4.88173	4.69603	4.95116	4.22349	4.35366	4.27613	0.558545	0.00619404	0.0104925	-	4.79843	4.74349	4.70223	4.36205	4.48704	4.36351	0.343846	0.0280732	0.0431512	-	4.91627	4.87787	4.61871	4.23021	4.357	4.43947	0.462061	0.0248742	0.0344554	-	4.84863	4.85736	4.91385	4.41986	4.4086	4.39417	0.465739	0.00559065	0.0105409	-	4.95391	4.85198	4.75488	4.27844	4.57292
Q1LPI4	ftsB	Rmet_1056	NC_007973	cell division protein																																									-4.91516	-5.1576	-4.8905	-2.95997	-4.50403
Q1LPI2	hslO	Rmet_1058	NC_007973	heat shock protein (Hsp33-like)	0.146523	0.537603	0.575011	1.23984	1.1146	1.18054	-0.758615	0.00380178	0.00793567	down	0.480701	0.439529	0.835764	1.02704	1.19756	1.21465	-0.561084	0.0136185	0.0279699	-	0.252843	0.213198	0.283374	1.02314	0.849762	1.3107	-0.811395	0.00307465	0.0132454	down	0.151304	0.233533	0.246087	1.30553	0.876017	1.0228	-0.857809	0.001523	0.00524228	down	-0.153368	0.0454359	0.0395792	0.653956	-0.0926296
Q1LPI1	paaY	Rmet_1059	NC_007973	carbonic anhydrases/acetyltransferases, isoleucine patch superfamily	2.64807	1.84926	2.82659	1.90685	1.87374	1.91638	0.542315	0.0964378	0.0652918	-	2.25885	1.96669	1.61422	1.85417	2.01093	1.94052	0.01138	0.955238	0.413114	-	2.31381	1.77476	1.99036	2.0977	1.90429	2.01451	0.0208077	0.914156	0.358327	-	2.39237	1.12889	2.30612	1.96936	1.89263	1.96391	0.000491667	0.998947	0.42143	-	1.95451	1.86199	1.6378	1.97323	2.05033
Q1LPH9		Rmet_1061	NC_007973	acyl-CoA synthetase	-1.12854	-0.249762	0.0859815	0.162801	0.172266	0.132729	-0.586706	0.118817	0.0757927	-	-0.612633	-0.243609	-0.921806	0.452928	0.206745	0.203435	-0.880385	0.00608507	0.0191592	down	-0.829829	-0.664209	-0.752701	0.267357	0.13871	0.221507	-0.958104	0.000417049	0.00568791	down	-1.6891	-0.389443	-0.674694	0.326214	-0.187923	0.332721	-1.07475	0.0298536	0.0331711	down	-0.666032	-0.673874	-0.509857	-0.660662	0.0659356
Q1LPH8		Rmet_1062	NC_007973	hydrolase, alpha/beta fold family																																									-3.04819	-3.01702	-2.96818	-4.21498	-0.0860832
Q1LPH7	trxB1	Rmet_1063	NC_007973	thioredoxin reductase	-0.00174896	0.208736	-0.0795103	-0.239914	-0.640889	-0.190386	0.399555	0.0680746	0.0504459	-	0.272834	0.465512	-0.0619173	-0.145954	1.34162	-0.356166	-0.0543557	0.912966	0.401524	-	-0.048604	0.459507	-0.19537	-0.450915	-0.284115	-0.475026	0.475196	0.0670893	0.0635214	-	-0.443004	-0.0959718	-0.198428	-0.120178	-0.392185	0.0897517	-0.104931	0.581445	0.292104	-	-0.317373	-0.0540654	-0.197713	0.171372	0.503344
Q1LPH6		Rmet_1064	NC_007973	putative metal-dependent phosphoesterase (PHP family)	0.448838	0.203125	-1.72929	-0.705674	-0.539261	-0.627623	0.265078	0.665972	0.269255	-	0.361813	-0.597713	0.15835	-0.47912	0.25153	-0.417881	0.189307	0.588419	0.309099	-	0.665594	0.36707	0.14976	-0.42087	-0.451161	-0.107038	0.720497	0.0112503	0.022593	up	0.343258	-0.324388	0.954837	-0.577738	-0.549908	-0.402101	0.834485	0.0460916	0.0454896	up	0.254099	0.6119	-0.808801	0.00221233	0.392938
Q1LPH5		Rmet_1065	NC_007973	putative translation factor (SUA5)	-2.77728	-0.396044	-0.282785	-0.121788	-0.711718	-0.412275	-0.736775	0.332926	0.165021	-	-2.4049	-2.06991	-1.16691	-0.567815	-0.243142	-0.305365	-1.50846	0.00465772	0.0171195	down	-0.406982	-0.547105	-0.51853	0.0261719	-0.0443984	-0.113805	-0.446862	0.0156316	0.0268544	-	-0.281063	-0.590972	-0.352141	-0.764814	-0.293353	-0.415913	0.0833008	0.655431	0.3178	-	-3.57629	-0.0453734	-1.59879	-0.324038	-0.506829
Q1LPH4		Rmet_1066	NC_007973	Zn-dependent membrane-bound protease, M50 family	-0.684403	-3.61817	-4.81533	-2.91431	-2.97914	-3.09274	-0.0439047	0.967239	0.351709	-	-3.19676	-2.56409	-2.65245	-3.04065	-3.03995	-3.17821	0.281834	0.21422	0.157633	-	-1.69779	-3.57931	-1.45807	-3.25098	-2.9861	-0.939762	0.147221	0.865542	0.346372	-	-1.4288	-1.81708	-1.96182	-3.85028	-3.87203	-3.07581	1.86348	0.000626806	0.00350906	up
Q1LPH3		Rmet_1067	NC_007973	conserved hypothetical protein	0.0665042	-0.531237	0.120842	-2.2947	-2.52976	-1.3751	1.95189	0.0017416	0.00521411	up	-1.20641	-2.10868	-1.13878	-1.47067	-1.86891	-1.06692	-0.0157923	0.964752	0.415587	-	-1.58239	-0.447752	-1.25056	-0.662016	-1.85791	-2.28663	0.508621	0.354736	0.194528	-	-0.697386	-1.12785	-1.42248	-1.18117	-1.80348	-3.43975	1.05889	0.129277	0.096769	-	-0.521555	-0.738264	-0.819748	-1.36276	-0.517233
Q1LPH2	dapA	Rmet_1068	NC_007973	dihydrodipicolinate synthase	3.76704	3.88224	3.86085	3.18892	3.24489	3.20966	0.622218	0.00205591	0.00570254	up	3.67757	3.50284	3.51772	3.24415	3.24826	3.26117	0.314851	0.0407593	0.0538409	-	3.70513	3.83327	3.42856	3.30202	3.25281	3.35853	0.351201	0.0719321	0.0668121	-	3.94644	3.86704	3.6819	3.43051	3.284	3.34893	0.477315	0.0112573	0.0166654	-	3.56316	3.78194	3.51278	3.0219	3.44707
Q1LPH1		Rmet_1069	NC_007973	putative lipoprotein	4.33629	4.38176	4.67223	3.58479	3.66637	3.80362	0.778501	0.00241963	0.00608717	up	4.49703	4.3282	4.25438	3.79786	3.70293	3.74578	0.611015	0.00337908	0.0144244	up	4.50918	4.43398	4.30393	3.9671	3.69155	3.9391	0.54978	0.0115155	0.022848	-	4.67883	4.44704	4.37152	3.94192	3.87604	3.80543	0.624666	0.0040978	0.00887044	up	4.44161	4.32574	4.36084	3.93892	4.25369
Q1LPG8		Rmet_1072	NC_007973	conserved hypothetical protein	0.339092	0.366807	0.468126	-0.263924	-0.295291	-0.304612	0.679284	0.00135399	0.00486387	up	0.476321	0.722568	0.207484	-0.155828	0.0225424	-0.330303	0.623321	0.0164609	0.031427	up	0.659715	0.459348	0.354709	-0.327487	-0.243192	-0.437836	0.827429	0.00171585	0.0106421	up	0.690871	0.792712	0.429059	-0.235319	-0.168236	-0.0990399	0.805079	0.0015828	0.00540989	up	-0.0360111	0.373678	0.482437	0.268936	0.206744
Q1LPG7	slyD	Rmet_1073	NC_007973	FKBP-type peptidyl-prolyl cis-trans isomerase 2	1.00248	1.27923	1.50668	0.687493	0.697257	1.02141	0.460745	0.0518901	0.0412471	-	-0.0225648	0.181752	0.966045	0.817204	0.627348	0.8431	-0.387474	0.217442	0.159542	-	0.476493	1.22886	0.586671	0.366468	0.463516	0.453934	0.336034	0.198638	0.130044	-	0.641837	0.823796	1.18837	0.539706	0.503475	0.462838	0.382663	0.0700476	0.062371	-	-0.111228	0.495831	-0.0619942	-0.33079	0.34097
Q1LPG5	mutS	Rmet_1075	NC_007973	methyl-directed mismatch repair protein	-1.85674	-2.82175	-1.73435	-1.3145	-0.682794	-0.717181	-1.23279	0.0132225	0.015979	down	-1.67103	-1.75847	-1.63007	0.557986	-1.00001	-0.57776	-1.34659	0.0167039	0.03153	down	-2.41514	-1.26114	-3.54288	-1.07671	-0.612698	-1.01696	-1.50426	0.0405547	0.0466906	down	-1.34176	-1.2911	-2.65064	-0.471255	0.126407	-0.86899	-1.35656	0.0259829	0.0299883	down	-2.66426	-2.15422	-1.94033	-1.43745	-1.80043
Q1LPG2	suhB	Rmet_1078	NC_007973	inositol monophosphatase	1.30549	1.52682	1.33979	1.00961	0.980701	0.964178	0.40587	0.0197594	0.0206751	-	1.64865	1.4771	1.63729	1.11116	1.22802	0.758475	0.555131	0.0171731	0.0319497	-	1.77262	1.44494	0.913205	0.915122	1.08355	1.15953	0.324188	0.241749	0.149662	-	1.95946	1.45886	1.5423	0.577398	1.0314	0.861753	0.830023	0.00669442	0.0117709	up	1.39228	1.45284	1.37995	1.06657	1.35835
Q1LPG1		Rmet_1079	NC_007973	putative RNA methyltransferase (TrmH family)	-2.31647	-2.67797	-1.15184	-2.36381	-2.82974	-2.36378	0.470349	0.305132	0.155182	-	-2.88228	-4.25077	-3.0709	-2.99783	-2.74807	-2.34538	-0.704225	0.135048	0.11534	-	-1.12148	-2.099	-2.99156	-2.52075	-2.86282	-2.46386	0.545131	0.297122	0.172278	-	-1.7013	-1.60984	-3.0805	-3.04802	-2.47962	-2.8602	0.665398	0.178195	0.123312	-	-1.35393	-2.35397	-1.4493	-2.38323	-1.89991
Q1LPG0	cysE	Rmet_1080	NC_007973	serine acetyltransferase (SAT)	-1.21827	-1.1449	0.631437	-2.49755	-1.05449	-2.6109	1.47707	0.068061	0.0504459	-	-1.1264	-1.27194	-1.43722	-2.2917	-1.41886	-2.67152	0.848837	0.046622	0.0586365	-	-1.46361	-0.791512	-0.815278	-2.61716	-1.50975	-1.99645	1.01765	0.0266977	0.0360171	up	-1.42335	-1.25531	0.572111	-2.45206	-1.50947	-2.15626	1.33708	0.0662803	0.0600039	-	-0.803407	-1.15373	-0.910289	-1.36514	-1.35303
Q1LPF9	lpxH	Rmet_1081	NC_007973	UDP-2,3-diacylglucosamine pyrophosphatase	-4.04018	-3.44767	-5.5054	-2.95099	-2.83694	-2.75157	-1.48458	0.0303061	0.0282511	down	-3.70594	-5.11563	-3.41399	-1.85192	-3.17538	-3.40486	-1.2678	0.0828172	0.0834846	-	-4.61523	-1.26292	-5.46415	-3.2087	-2.85699	-3.02005	-0.752187	0.51101	0.24902	-	-0.699495	-5.20761	-5.35293	-2.81899	-3.28968	-3.42643	-0.574978	0.671577	0.323338	-	-3.42508	-3.45953	-3.55939	-5.14867	-3.19469
Q1LPF8	ppiB	Rmet_1082	NC_007973	peptidyl-prolyl cis-trans isomerase B (rotamase B)	5.32837	5.10418	5.48319	3.9334	4.0756	4.25471	1.21734	0.000361162	0.00269338	up	4.8711	4.85422	4.77033	4.23436	4.3386	4.11074	0.603982	0.00335635	0.0144244	up	5.0985	4.77606	5.03299	4.16558	4.21524	4.24662	0.760036	0.00242939	0.012209	up	5.25195	5.24067	5.22964	4.22322	4.11049	4.3213	1.02242	0.00016626	0.00179266	up	4.62748	4.68334	4.69682	4.3969	4.80467
Q1LPF7	ppiA	Rmet_1083	NC_007973	peptidyl-prolyl cis-trans isomerase A (rotamase A)	4.01473	4.10112	4.44579	3.29055	3.18597	3.36572	0.906468	0.00159141	0.00506002	up	4.03945	3.59225	3.63779	3.41782	3.27809	3.21706	0.452175	0.0383679	0.0516833	-	4.13134	4.13343	3.55048	3.37256	3.07123	3.20782	0.721211	0.0161127	0.0272027	up	4.11971	3.91019	4.15697	3.3334	3.3205	3.43769	0.698429	0.00182638	0.005684	up	3.02589	2.94988	3.1621	3.28385	3.79785
Q1LPF6		Rmet_1084	NC_007973	conserved hypothetical protein with TPR domain
Q1LPF5	cysS	Rmet_1085	NC_007973	cysteinyl-tRNA synthetase	1.48812	1.50448	1.30656	1.42568	1.40622	1.22802	0.079749	0.578186	0.242894	-	1.17005	1.49354	1.64386	1.55948	1.68029	1.57996	-0.170759	0.337864	0.211253	-	1.1943	1.51237	1.22339	1.62212	1.24119	1.62339	-0.185553	0.349986	0.193249	-	1.41291	1.00084	1.59391	1.64264	1.64028	1.69855	-0.324604	0.126607	0.0955296	-	1.51483	1.51399	1.37775	1.48981	1.11572
Q1LPF4		Rmet_1086	NC_007973	3-methyladenine DNA glycosylase/8-oxoguanine DNA glycosylase
Q1LPF3	accA	Rmet_1087	NC_007973	acetyl-CoA carboxylase, carboxytransferase, alpha subunit	0.85696	1.03119	1.24046	1.64545	1.62049	1.27631	-0.471211	0.0379266	0.0327499	-	1.76759	1.48705	1.61631	1.65585	1.61982	1.59733	-0.000679401	0.996012	0.422592	-	1.53186	1.57696	1.43538	1.47703	1.53059	1.50886	0.00924257	0.945009	0.365534	-	1.48723	0.92966	1.26074	1.14227	1.8745	1.48936	-0.276163	0.307071	0.182837	-	1.32221	0.750214	1.17224	1.11227	0.67533
Q1LPF1	lysC	Rmet_1089	NC_007973	aspartate kinase	3.61886	3.2388	3.37243	2.53037	2.47957	2.61537	0.868256	0.00128535	0.00464499	up	3.04303	2.72884	2.82376	2.64044	2.52945	2.62993	0.265271	0.105004	0.0982332	-	3.09148	3.22255	2.46809	2.2961	2.39771	2.6555	0.477599	0.101303	0.0827345	-	3.15837	2.98156	2.96143	2.82381	2.66759	2.50683	0.36771	0.0420274	0.0425449	-	2.56213	2.48779	2.66259	2.56349	2.57238
Q1LFA7	yflS	Rmet_1092	NC_007973	sodium/sulphate symporter	-1.38698	-2.21816	-1.29117	-0.933373	-1.62714	-0.948601	-0.462397	0.211062	0.117518	-	-2.56413	-1.54304	-1.74175	-1.26241	-1.28288	-1.36101	-0.647537	0.0644105	0.0719428	-	-1.56381	-1.67308	-1.49666	-1.43333	-1.31938	-1.49253	-0.162768	0.280347	0.16572	-	-1.5497	-1.37434	-2.04744	-1.43272	-1.18941	-0.83562	-0.504572	0.088266	0.0729267	-	-0.831512	-1.61714	-1.17332	-0.652621	-1.11968
Q1LPE7	adh	Rmet_1093	NC_007973	alcohol dehydrogenase, 1-propanol preferring	2.41155	2.76634	2.95535	2.75026	2.67699	2.77288	-0.022295	0.903338	0.335158	-	2.89497	3.16308	2.87661	2.85309	2.89659	2.88267	0.100776	0.484932	0.276074	-	2.80456	3.0095	3.07898	2.77359	2.62572	2.88011	0.204541	0.232246	0.146283	-	2.69936	2.82315	2.69245	2.83588	2.81156	2.8879	-0.106792	0.386335	0.217825	-	2.91635	3.1617	3.08008	3.24837	3.58484
Q1LPD1		Rmet_1109	NC_007973	conserved hypothetical protein
Q1LPC4	sbnB	Rmet_1116	NC_007973	ornithine cyclodeaminase (OCD) implied in the biosynthesis of staphyloferrine B (siderophore), formerly alcaligin E
Q1LPC2	aleB	Rmet_1118	NC_007973	staphyloferrin B (formerly ferric alcaligin E) receptor	1.54924	2.08489	2.11038	0.866458	1.13471	0.943972	0.933122	0.00377441	0.00790108	up	1.85574	1.55307	1.72811	0.945681	1.08071	0.960816	0.71657	0.00221195	0.0126235	up	1.72028	2.2034	1.79739	1.02788	0.898368	1.06782	0.909002	0.00255784	0.0124992	up	2.03282	1.70785	2.08934	1.04558	1.03881	1.10639	0.879739	0.00113111	0.00474014	up	1.7392	1.68207	1.66858	1.43355	1.77991
Q1LPB9	acrD	Rmet_1121	NC_007973	aminoglycoside/multidrug efflux system	-0.685546	-0.800145	-0.582758	-1.13724	-1.25958	-1.27179	0.533386	0.00670602	0.0108974	-	-0.874511	-1.16403	-1.01694	-1.34623	-4.96871	-3.1005	2.11999	0.0544143	0.0650357	-	-1.017	-2.7834	-1.21708	-3.69172	-1.35144	-1.34458	0.456749	0.592261	0.273607	-	-1.22987	-2.17044	-0.657375	-0.859809	-1.30927	-1.32281	-0.188595	0.657439	0.318457	-	-2.1553	-1.74159	-2.43286	-2.81809	-3.24526
Q1LPB8	gltP2	Rmet_1122	NC_007973	dicarboxylate/amino acid:cation (Na+ or H+) symporter, DAACS family	-1.17752	-1.7505	-2.66035	-2.84	-2.9057	-2.82246	0.993264	0.0395372	0.0338909	up	-2.31125	-2.28663	-2.75969	-2.73157	-2.33197	-2.45832	0.0547616	0.789173	0.369551	-	-3.12469	-2.3606	-2.78792	-2.8149	-2.97098	-3.02933	0.180669	0.457606	0.231459	-	-2.61581	-2.15724	-1.96666	-2.7914	-2.80657	-2.93803	0.598763	0.0239634	0.0281301	up	-5.45389	-3.04195	-3.88833	-4.39295	-1.78816
Q1LPB7	gltI	Rmet_1123	NC_007973	glutamate and aspartate transporter subunit ; periplasmic-binding component of ABC superfamily	-1.78694	-0.976916	-1.1325	-2.98688	-3.19695	-2.16001	1.4825	0.00600549	0.0103498	up	-3.4814	-1.40419	-1.4558	-2.60552	-2.58664	-2.15802	0.336264	0.591894	0.310243	-	-3.11677	-1.54844	-1.06784	-2.59516	-3.41043	-3.24653	1.17302	0.0854955	0.0746045	-	-2.94069	-0.85429	-0.827592	-2.08631	-1.88514	-2.18504	0.511304	0.426793	0.234486	-	-1.08842	-1.02263	-0.908894	-1.06967	-1.12626
Q1LPB2	glcD2	Rmet_1128	NC_007973	glycolate oxidase subunit GlcD	0.964146	1.23396	0.497073	1.89993	2.02212	1.99209	-1.07299	0.00261114	0.00637498	down	0.91636	1.36763	1.60249	2.06301	1.94426	1.9877	-0.702829	0.014246	0.0287565	down	1.04549	1.22852	1.55309	2.00162	1.87347	1.93751	-0.661833	0.0101401	0.0213889	down	0.652791	1.12461	0.675088	2.17098	1.8474	1.92616	-1.16402	0.000897814	0.00422009	down	1.08078	1.32978	1.01254	1.44358	1.93037
Q1LPB0	wrbA	Rmet_1130	NC_007973	multimeric flavodoxin WrbA																																									-2.04291	-1.96429	-1.92096	-2.95453	-1.24202
Q1LPA9	rbn	Rmet_1131	NC_007973	ribonuclease BN	-2.19831	-2.94978	-2.10208	0.169645	-0.206725	-0.338742	-2.29145	0.000206999	0.00234723	down	0.0209754	-1.21604	-0.394975	0.438183	-0.0671322	0.241332	-0.734141	0.0790198	0.0813045	-	-2.37939	-0.935894	-0.856656	-0.26789	-1.01436	0.0720621	-0.98725	0.0997641	0.0819345	-	-2.20561	-1.53936	-1.5294	0.200258	0.690463	-0.76941	-1.79856	0.00556663	0.0105409	down	-0.156594	-0.764866	0.232717	0.356338	-0.438026
Q1LPA7		Rmet_1133	NC_007973	Alpha/beta hydrolase fold:Thioesterase	0.728562	0.861152	0.923696	0.918488	0.9592	1.13416	-0.166145	0.264965	0.139512	-	0.456871	0.782057	0.777279	1.17456	1.18671	0.790794	-0.378616	0.0802788	0.0818818	-	0.456682	0.566366	0.690687	0.860632	0.897527	0.435132	-0.159852	0.41651	0.217553	-	0.252262	0.659583	0.207151	1.01814	0.949839	1.26532	-0.704769	0.00840455	0.0136222	down	0.52531	-0.161806	0.322942	0.528621	0.530944
Q1LPA6	metY	Rmet_1134	NC_007973	O-Acetylhomoserine sulfhydrylase	1.30042	0.994689	1.57165	1.62875	1.53689	1.70338	-0.334087	0.119424	0.0760613	-	1.10686	1.35862	1.53227	1.81661	1.72585	1.40762	-0.317442	0.13518	0.11534	-	1.44123	1.5833	1.44219	1.74359	1.4549	1.59549	-0.109083	0.485164	0.240692	-	0.99826	1.3128	1.40766	1.67777	1.48099	1.44847	-0.296168	0.115758	0.0892837	-	0.755392	0.81222	0.957887	1.00576	1.63345
Q1LPA5		Rmet_1135	NC_007973	conserved hypothetical protein	1.64058	1.54019	1.31274	1.35277	1.64323	1.78878	-0.0970915	0.599611	0.248927	-	1.0808	1.57491	1.72302	1.69678	1.51269	1.74692	-0.19255	0.384281	0.232749	-	1.72797	0.98811	1.73917	1.36706	1.60141	1.66147	-0.0582261	0.824762	0.337107	-	1.70301	1.93377	1.39077	1.22821	1.58187	1.68323	0.178078	0.418828	0.231421	-	1.41469	1.33909	1.18624	1.41549	1.16905
Q1LPA4		Rmet_1136	NC_007973	Major facilitator superfamily (MFS_1) transporter and phospholipid/glycerol acyltransferase	-1.76014	-0.354233	-0.733737	-2.2529	-2.84918	-0.810476	1.02148	0.152544	0.0917425	-	-3.0257	-0.686056	-1.45011	-2.42512	-2.20492	-2.51682	0.661665	0.305964	0.197866	-	-2.41752	-1.14403	-1.78945	-2.98207	-2.37603	-2.65909	0.888729	0.0496524	0.0524318	-	-2.44425	-1.60536	-1.15789	-2.68877	-0.744754	-2.42313	0.216383	0.734044	0.343438	-
Q1LPA3		Rmet_1137	NC_007973	Glutathione S-transferase-like protein											-3.3006	-2.84062	-1.50024	-2.95551	-3.07168	-2.7005	0.362075	0.473191	0.27127	-	-2.52309	-4.72033	-3.25504	-2.97389	-3.83057	-2.85667	-0.279109	0.661868	0.293709	-	-4.12574	-0.162781	-0.441963	-3.36476	-3.13276	-2.82116	1.5294	0.208056	0.137733	-	-0.303472	-3.07208	-4.00551	-3.5882	-2.96721
Q1LPA2	aroC	Rmet_1138	NC_007973	chorismate synthase	2.60847	2.68183	2.72652	2.65087	2.50937	2.77217	0.0281371	0.839478	0.317936	-	2.66084	2.59519	2.6928	2.49855	2.6415	2.63103	0.0592534	0.63775	0.325311	-	2.57842	2.64299	2.86397	2.74717	2.52117	2.92269	-0.0352155	0.844678	0.341283	-	2.5678	2.80476	2.6941	2.74095	2.77379	2.42117	0.0435806	0.785877	0.360112	-	2.75437	2.58353	2.48881	2.51851	2.42737
Q1LPA0		Rmet_1140	NC_007973	NAD binding site:FAD dependent oxidoreductase	-1.14147	-0.809298	-0.944207	-0.893578	-0.715171	-0.60247	-0.227919	0.194661	0.11097	-	-1.20851	-0.519686	-0.904653	-0.298783	-0.808474	-0.766356	-0.253078	0.336224	0.211028	-	-2.37882	-0.811734	-1.16204	-0.48729	-0.704926	-0.697031	-0.821118	0.0980381	0.0808946	-	-1.53833	-0.352662	-1.26018	-0.547655	-1.23779	-0.759416	-0.202101	0.595636	0.29798	-	-0.765307	-1.06125	-0.76845	-0.522816	-1.53656
Q1LP94	etfD	Rmet_1146	NC_007973	electron transfer flavoprotein-ubiquinone oxidoreductase	3.28104	3.72163	3.80603	3.75545	3.82053	3.81889	-0.195395	0.313531	0.157791	-	3.68711	3.66607	3.62119	3.91596	3.87011	3.75144	-0.187712	0.167211	0.133828	-	3.77435	3.72064	3.57861	3.80519	3.74813	3.84896	-0.109562	0.446819	0.227969	-	3.80464	3.67036	3.65874	3.93874	3.77405	3.85724	-0.145426	0.274112	0.167407	-	3.25721	3.46763	3.34959	3.4969	3.81106
Q1LP93		Rmet_1147	NC_007973	short-chain dehydrogenase/reductase SDR	2.56738	2.24609	2.44277	2.39471	2.12991	2.0368	0.231605	0.208134	0.116466	-	1.64621	2.29992	2.54405	2.43302	2.37836	2.43879	-0.253328	0.35065	0.216637	-	2.3775	1.99261	2.27136	2.22184	2.17432	2.04698	0.06611	0.696789	0.301768	-	2.21841	2.35291	2.2801	2.23935	2.32358	2.1096	0.0596293	0.645674	0.313851	-	2.23696	2.22366	2.44302	2.12902	1.81006
Q1LP90		Rmet_1150	NC_007973	TRAP dicarboxylate transporter, DctP subunit	2.81196	2.65635	2.92324	2.3921	2.51751	2.54665	0.311758	0.0632445	0.047729	-	2.83157	2.89012	2.59962	2.30435	2.43674	2.60688	0.32445	0.0778652	0.0807338	-	2.50096	2.68008	2.57515	2.44528	2.5314	2.52747	0.0840098	0.549664	0.259936	-	2.74242	2.42421	2.15501	2.54775	2.38928	2.46438	-0.0265931	0.888423	0.392837	-	2.22912	2.36356	1.99051	2.52534	2.6481
Q1LP89		Rmet_1151	NC_007973	thioesterase superfamily	-1.54425	-1.3145	-1.78235	-1.25673	-2.04663	-1.66905	0.110435	0.671267	0.270995	-	-2.23179	-1.90951	-2.28716	-1.64218	-0.815578	-1.61188	-0.786272	0.027934	0.0431047	down	-1.70252	-1.56074	-1.84697	-1.36713	-2.40976	-1.86641	0.17769	0.558974	0.262785	-	-2.38049	-2.04945	-2.63862	-1.68104	-0.582993	-2.87606	-0.642822	0.312115	0.185273	-	-2.43319	-1.87485	-2.21435	-2.54751	-3.59259
Q1LP88		Rmet_1152	NC_007973	transcriptional regulator, LuxR family	-1.73046	-1.55763	-1.48526	-1.38415	-1.2526	-1.2022	-0.31147	0.0634039	0.0478053	-	-0.588471	-1.30499	-1.56596	-1.09795	-1.20122	-1.46665	0.102133	0.730495	0.353377	-	-1.548	-1.32789	-0.686394	-1.19314	-1.21779	-1.71294	0.187191	0.535499	0.256269	-	-1.41141	-1.71522	-1.35205	-1.58514	-1.3643	-0.800486	-0.242921	0.354272	0.203478	-	-1.47305	-1.20395	-1.78258	-1.86716	-1.95484
Q1LP87	atoD	Rmet_1153	NC_007973	acetyl-CoA:acetoacetyl-CoA transferase, alpha subunit	2.96137	2.49185	2.3951	2.19894	2.45626	2.66365	0.176488	0.444299	0.202372	-	2.43133	2.24063	2.38663	2.55314	2.43366	2.33882	-0.0890107	0.523086	0.288468	-	2.48035	2.24521	2.35685	2.38896	2.38292	2.44005	-0.0431753	0.762064	0.320591	-	2.34557	2.23201	2.49276	2.50707	2.50656	2.71632	-0.21987	0.161469	0.114272	-	2.05983	2.25519	2.0475	2.26596	1.99576
Q1LP86	atoA	Rmet_1154	NC_007973	acetyl-CoA:acetoacetyl-CoA transferase, beta subunit	2.34516	2.71423	2.66631	2.02307	2.29309	2.24464	0.388298	0.0567715	0.0440184	-	2.4053	2.32301	2.37123	2.26455	2.56671	1.75847	0.169935	0.481868	0.274848	-	2.53202	2.11092	2.45799	1.83036	2.31907	2.15166	0.266611	0.236815	0.147542	-	2.46205	2.19256	2.50221	2.00027	2.20807	2.39037	0.186035	0.300847	0.180011	-	2.50742	2.6333	2.75733	2.75985	2.92295
Q1LP85		Rmet_1155	NC_007973	conserved hypothetical protein; metal-binding protein	-2.27893	-1.01902	-0.804899	-0.301416	-0.198234	-0.42844	-1.05825	0.0398444	0.0340403	down	-1.04611	-0.972611	-0.918567	-0.556661	-0.133371	-0.406201	-0.613686	0.00789107	0.0219799	down	-0.90098	-0.226185	-1.04323	-0.479672	-0.529627	-0.360306	-0.266931	0.321061	0.18126	-	-1.19482	-1.48466	-1.17092	-0.212037	-0.314573	-0.24057	-1.02774	0.000371395	0.00260272	down	-1.81023	-1.96666	-1.53451	-3.84769	-2.27472
Q1LP84	bdhA	Rmet_1156	NC_007973	D-beta-hydroxybutyrate dehydrogenase	3.95468	3.99107	3.98082	4.03348	4.08322	3.97534	-0.0551567	0.653697	0.265488	-	3.93238	4.38098	4.30296	4.20459	4.26211	4.06198	0.0292121	0.867193	0.389915	-	4.09011	4.13572	4.41714	4.23514	4.28209	4.24537	-0.0398756	0.799317	0.330082	-	4.16128	4.31272	4.07427	4.33475	4.13587	4.22542	-0.0492561	0.719578	0.339113	-	4.04624	4.26927	4.16667	4.40671	4.50313
Q1LP83		Rmet_1157	NC_007973	hydrolase, alpha/beta fold family	0.8841	0.348768	0.14746	1.34932	0.894109	1.21932	-0.694143	0.0295359	0.0276274	down	0.529832	1.12733	1.2271	1.11532	1.159	1.49495	-0.295002	0.257053	0.177	-	1.06932	0.660233	1.54579	1.38499	1.04393	1.19879	-0.117455	0.666189	0.294756	-	0.771837	0.855421	0.885595	1.39558	1.3521	1.44114	-0.558659	0.00285715	0.00726654	-	0.674049	0.587713	0.837025	0.689319	-0.113684
Q1LP82		Rmet_1158	NC_007973	conserved hypothetical protein	-0.207731	-1.52156	-1.8585	-1.29806	-1.35412	-1.26703	0.11047	0.807399	0.309621	-	-0.473805	-0.0697431	-1.08566	-1.16536	-1.01564	-1.03208	0.527958	0.102658	0.0966809	-	0.0498458	-0.256498	0.112301	-1.10078	-1.14748	-1.10547	1.08646	0.000493485	0.00596173	up	0.0336836	-0.303742	-0.270302	-1.10532	-0.483913	-1.07691	0.708593	0.0188836	0.0238892	up	-0.939225	-1.99743	-1.56122	-1.50521	-1.45006
Q1LP81	relA	Rmet_1159	NC_007973	(p)ppGpp synthetase I/GTP pyrophosphokinase	-0.563126	0.0439224	-1.0146	-1.51669	-2.61462	-2.00637	1.53463	0.00751397	0.0115646	up	-1.14268	-0.691633	-0.851571	-1.79374	-2.07574	-1.49657	0.893389	0.0057211	0.0187862	up	-1.72675	-1.48469	-1.31517	-1.77519	-1.72343	-2.20821	0.393405	0.10226	0.0832074	-	-1.15816	-0.443518	-0.333932	-1.92004	-1.67599	-1.77829	1.14624	0.00399892	0.0087145	up	-3.40575	-2.67339	-4.27111	-2.7424	-1.93681
Q1LP80	thrS	Rmet_1160	NC_007973	threonyl-tRNA synthetase	1.72856	1.93847	2.13304	2.07354	1.99361	1.98132	-0.0828013	0.603934	0.250103	-	2.15783	2.14483	1.97182	2.03093	2.22636	1.56424	0.15098	0.487334	0.276513	-	2.15059	2.11233	1.8269	2.0196	2.2308	1.77041	0.0230031	0.905581	0.355918	-	2.05451	1.79321	1.92397	2.07032	1.98319	2.04527	-0.109034	0.420469	0.231907	-	1.44842	1.70377	1.51127	1.45364	1.57393
Q1LP79	infC	Rmet_1161	NC_007973	protein chain initiation factor IF-3	2.66246	2.42386	2.4635	2.34716	2.61189	2.59867	-0.00263166	0.986346	0.355349	-	2.67859	2.30837	2.48708	2.2907	2.47052	3.05221	-0.113127	0.652266	0.329994	-	3.24442	2.62366	2.91002	2.41506	2.52984	2.84912	0.328026	0.189979	0.125927	-	3.27181	3.03322	3.04969	2.25655	2.35887	2.46876	0.756848	0.00155855	0.00534578	up	3.6032	2.97781	3.58906	2.85747	2.14225
Q1LP78	rpmI	Rmet_1162	NC_007973	50S ribosomal subunit protein L35	-0.625315	1.31852	2.14166	1.17217	0.965453	1.11061	-0.137789	0.848747	0.320228	-	2.19948	0.814054	1.40775	-1.7889	1.08996	1.38138	1.24628	0.223072	0.161396	-	1.76145	2.18635	1.71564	-1.55252	-0.936491	1.31054	2.28064	0.0228657	0.0332438	up	-1.19589	1.13432	1.41467	1.27371	1.49258	1.47807	-0.963755	0.220295	0.14268	-	1.69923	2.06457	2.3691	1.4224	2.02384
Q1LP77	rplT	Rmet_1163	NC_007973	50S ribosomal subunit protein L20	2.08969	1.789	2.10113	1.53479	1.52382	1.66392	0.419096	0.0296817	0.0277321	-	2.56081	2.1894	2.44336	1.5354	1.64324	1.50569	0.836409	0.00147463	0.0108511	up	2.51731	2.38628	2.28327	1.3899	1.55572	1.78324	0.819333	0.00277949	0.0127819	up	2.21371	2.22172	2.19818	1.59601	1.54419	1.62845	0.621652	0.00143824	0.00507609	up	2.39382	2.23286	2.51747	2.01001	1.72958
Q1LP76	pheS	Rmet_1164	NC_007973	phenylalanine tRNA synthetase, alpha subunit	2.01938	2.10707	1.76501	1.89485	1.83387	1.89349	0.0897511	0.553374	0.235796	-	1.86532	2.29332	2.35489	1.78815	1.98561	2.0141	0.241891	0.227707	0.163531	-	2.05579	2.06141	2.00963	2.01525	1.96779	1.99916	0.0482079	0.711732	0.305532	-	2.04723	2.20243	2.21668	1.95279	1.88375	2.03755	0.197416	0.157949	0.112306	-	1.82882	2.19021	1.98424	1.9324	1.35081
Q1LP75	pheT	Rmet_1165	NC_007973	phenylalanine tRNA synthetase, beta subunit	2.93031	3.17948	3.19749	3.15628	2.94709	3.21212	-0.00273617	0.986039	0.355349	-	2.83525	2.52635	2.91233	3.12625	3.20897	3.02282	-0.361367	0.0595274	0.0686504	-	2.4807	2.9683	2.53078	3.15475	2.96101	3.097	-0.410994	0.0684884	0.0644989	-	2.84337	2.22678	3.00539	3.19651	3.35442	3.11511	-0.530169	0.0644914	0.058657	-	3.19375	3.29048	3.20942	3.27892	3.05362
Q1LP74	ihfA	Rmet_1166	NC_007973	integration host factor, alpha subunit 1 (IHF-alpha 1)	-1.20883	-1.98341	-1.77698	-1.6734	-0.79714	-2.43609	-0.0208617	0.964677	0.3514	-	-0.880162	-1.55306	-0.763067	-0.316536	-0.574035	-0.579207	-0.575505	0.0578895	0.0675517	-	-1.64849	-1.51179	-1.47098	-0.597389	-0.63935	-0.865694	-0.842943	0.00140763	0.00973133	down	-0.955136	-2.53872	-1.10054	-0.885182	-0.453105	-0.582105	-0.891332	0.0957273	0.0774492	-
Q1LP73		Rmet_1167	NC_007973	transcriptional regulator, MerR family	-2.76596	-2.12753	-1.78061	-1.71611	-1.80715	-1.74269	-0.469379	0.12916	0.0804436	-	-2.77812	-1.69848	-2.5367	-2.00141	-1.82363	-2.12615	-0.35404	0.288483	0.190458	-	-2.50224	-3.69638	-1.50515	-2.17641	-2.30426	-2.26411	-0.319665	0.576639	0.267939	-	-2.73916	-4.77687	-3.78958	-1.88525	-1.93581	-1.84744	-1.87904	0.0104293	0.0158988	down	-1.6138	-3.40338	-2.00948	-0.90256	-3.86127
Q1LP72		Rmet_1168	NC_007973	putative acetyl transferase protein	2.68843	2.87671	2.49142	1.72492	2.2237	1.86009	0.749284	0.00831177	0.0123358	up	2.49014	2.53991	2.27221	2.22116	2.57825	1.92834	0.191505	0.384123	0.232749	-	2.85989	2.49573	2.50985	2.51932	2.49101	1.95871	0.298808	0.222103	0.141811	-	2.84112	2.54442	2.60203	2.36783	2.23479	2.39888	0.328687	0.0556836	0.0523065	-	2.43226	2.44424	2.21186	1.93592	2.13941
Q1LP67		Rmet_1173	NC_007973	two component transcriptional regulator, winged helix family																																									-3.20532	-4.76524	-3.15078	-4.13683	-3.13761
Q1LP66		Rmet_1174	NC_007973	Periplasmic sensor signal transduction histidine kinase	-2.72318	-1.84011	-0.503575	-2.28494	-2.03403	-2.61284	0.621648	0.313803	0.157831	-	0.488773	1.3705	0.847532	0.156995	0.0503303	0.476014	0.674488	0.0439577	0.0565109	-	-0.230334	-0.359607	1.14214	0.200588	0.129414	0.480173	-0.0859916	0.847114	0.341483	-	-0.676547	1.28964	1.48339	-3.05425	0.37805	0.0361248	1.57885	0.19706	0.132294	-	1.54121	1.28105	1.6297	0.497416	1.24824
Q1LP62		Rmet_1178	NC_007973	hypothetical protein
Q1LP61		Rmet_1179	NC_007973	hypothetical protein	-3.43283	-4.19516	-2.98887	-4.51745	-2.19819	-4.43889	0.179226	0.807709	0.309621	-	-3.27514	-3.72212	-1.01249	-4.55006	-4.03083	-4.34587	1.639	0.0643471	0.0719428	-	-3.19671	-0.927575	-2.28982	-4.48731	-3.97932	-4.67398	2.24217	0.00929572	0.0203404	up	-3.34543	-2.92107	-0.58921	-4.6207	-5.07735	-4.17598	2.33944	0.0223163	0.0267058	up	-1.089	-1.29896	-1.41227	-0.923351	-2.87672
Q1LP59	gdhB	Rmet_1181	NC_007973	NAD-glutamate dehydrogenase	2.159	2.19988	2.12298	2.16404	2.36144	2.31747	-0.120359	0.374531	0.178628	-	2.13815	2.17893	1.86487	2.50298	2.23768	2.31485	-0.291187	0.10661	0.0992646	-	1.94637	2.17654	2.0759	2.23025	2.40952	2.21739	-0.21945	0.18062	0.122116	-	1.92401	1.79803	1.9061	2.97529	2.34595	2.58508	-0.759397	0.00768433	0.0129051	down	1.90909	2.17622	2.0535	2.59161	2.76898
Q1LP57		Rmet_1183	NC_007973	conserved hypothetical signal peptide protein	-0.838637	-1.68165	-1.68813	1.50321	1.73115	0.547324	-2.66337	0.000605508	0.00338178	down	-0.372604	-1.06926	-1.11025	0.876741	1.96437	2.13231	-2.50851	0.000878167	0.00888079	down	0.157932	-0.131749	-0.0111996	0.390019	0.758267	1.72128	-0.951527	0.0389582	0.0454416	down	0.860832	0.232631	-0.560667	1.45611	0.68054	0.527422	-0.710426	0.153286	0.110035	-	0.450066	-0.642057	0.195445	0.410476	0.455619
Q1LP56	bug	Rmet_1184	NC_007973	Extra-cytoplasmic Solute Receptor	3.54175	3.16133	3.16232	2.91073	3.23496	2.94953	0.256728	0.19695	0.111897	-	3.08565	3.31412	3.17827	3.07678	2.87022	2.95345	0.225862	0.142837	0.12005	-	3.48473	3.16268	3.36953	2.75697	2.92779	2.87925	0.484309	0.0196058	0.0302546	-	3.40209	3.39266	2.80087	3.01166	3.07739	3.1557	0.116957	0.581344	0.292104	-	3.25119	3.15225	3.29948	3.37159	3.39261
Q1LP55		Rmet_1185	NC_007973	transcriptional regulator, LysR family	-4.58743	-3.59713	-5.50055	-2.99684	-1.79098	-2.81798	-2.02643	0.0119984	0.0149878	down	-3.80571	-2.02747	-2.94083	-2.72258	-2.23495	-4.23649	0.140002	0.841284	0.383008	-	-3.67083	-4.23112	-2.94675	-2.2077	-1.90744	-2.41101	-1.44085	0.00699859	0.018053	down	-4.39319	-3.93221	-3.73201	-3.28297	-3.57055	-3.74211	-0.487255	0.0752712	0.065701	-
Q1LP54	atzB	Rmet_1186	NC_007973	putative hydroxydechloroatrazine ethylaminohydrolase, AtzB (Hydroxyatrazine hydrolase)	-1.59845	-2.78568	-2.4146	-2.4925	-3.02359	-3.16577	0.62771	0.129103	0.0804436	-	-0.938305	-1.4336	-1.20297	-1.73552	-3.80761	-2.51107	1.49311	0.0315489	0.0459203	up	-2.50561	-1.4262	-2.09842	-2.15628	1.10737	-3.48821	-0.497702	0.685608	0.298871	-	-1.98483	-2.24961	-2.38666	-3.05538	-2.46171	-1.65617	0.184056	0.635558	0.310808	-	-0.876935	-0.749831	-2.78791	-0.809395	-0.572543
Q1LP53		Rmet_1187	NC_007973	hypothetical protein	1.56827	1.39082	1.20419	1.39513	1.75192	1.69448	-0.226083	0.233012	0.126504	-	2.0093	1.84788	1.99532	1.78621	1.74869	1.63385	0.227915	0.118809	0.106114	-	2.13095	1.43657	2.11047	1.65985	1.85426	1.54969	0.204726	0.422808	0.21941	-	2.09814	2.07012	1.6131	1.56648	1.47298	1.68393	0.35266	0.0948187	0.0770344	-	1.62199	1.69748	1.52682	1.70992	1.99954
Q1LP51	xthA2	Rmet_1189	NC_007973	exodeoxyribonuclease III (xth)	-0.285596	0.0250241	0.357563	1.03402	0.466594	1.00627	-0.803297	0.0175703	0.0189651	down	-0.886394	0.0827236	0.610601	0.798854	0.828474	0.928038	-0.916145	0.0554167	0.0657555	-	-0.62128	-0.563577	0.200736	0.841544	0.35325	0.925105	-1.03467	0.0128627	0.0243324	down	-0.582155	-0.0167647	-0.414741	0.690363	0.641385	0.73552	-1.02698	0.00134769	0.00495518	down	-0.299668	0.0855588	-0.129023	0.229465	-0.474217
Q1LP49	prlC	Rmet_1191	NC_007973	oligopeptidase A	3.31973	3.29696	3.59688	2.97793	2.98686	3.05405	0.398246	0.0305235	0.0283893	-	3.64642	3.44685	3.49835	3.12254	2.95869	3.20273	0.435885	0.0190058	0.0342794	-	3.63255	3.49577	3.38268	3.11291	2.9447	3.10474	0.449548	0.0214913	0.0322038	-	3.55923	3.45657	3.35268	3.07907	2.98074	3.11938	0.396432	0.0189413	0.0239311	-	3.33125	3.19161	3.17021	2.72293	3.03342
Q1LP48	folD	Rmet_1192	NC_007973	Bifunctional protein folD [Includes: Methylenetetrahydrofolate dehydrogenase ; Methenyltetrahydrofolate cyclohydrolase ]	1.861	2.134	1.95219	1.94214	2.02482	2.18161	-0.0671254	0.65763	0.26667	-	1.66852	1.61308	1.94936	2.19871	2.10031	1.8923	-0.320119	0.0930362	0.0902923	-	1.56958	1.8862	1.8894	1.93039	2.03741	2.14526	-0.255958	0.161731	0.113082	-	1.60722	1.81633	1.7442	1.92011	2.11567	2.15721	-0.341741	0.0441208	0.0441257	-	2.16404	2.21815	1.95809	1.92097	2.3041
Q1LP46		Rmet_1194	NC_007973	two component transcriptional regulator, LuxR family	2.73325	2.9673	2.93155	3.17758	3.23417	3.17733	-0.318991	0.050058	0.0400235	-	2.95519	2.97461	3.439	3.33752	3.28577	3.18129	-0.145261	0.442079	0.258976	-	3.26196	3.05597	3.44373	3.14361	3.27902	3.29719	0.0139471	0.933153	0.362542	-	3.02939	3.16084	2.94481	3.23512	3.17418	3.33782	-0.204029	0.156863	0.111697	-	3.04881	3.3366	3.26775	3.26026	2.93167
Q1LP45		Rmet_1195	NC_007973	PAS/PAC sensor signal transduction histidine kinase	0.92227	-0.0919735	0.0444587	0.56729	0.750675	0.459223	-0.300811	0.348817	0.17031	-	0.721625	0.419435	0.184001	0.566534	0.517754	0.69827	-0.152499	0.420926	0.249428	-	1.08219	0.755357	0.355837	0.544475	0.623181	0.401755	0.207992	0.381967	0.204988	-	0.081633	0.791392	0.576613	0.639698	0.624648	0.622648	-0.145785	0.505293	0.264487	-	0.334139	-0.310599	-0.0841645	0.164787	0.291252
Q1LP44	aceE	Rmet_1196	NC_007973	pyruvate decarboxylase, E1 component of the pyruvate dehydrogenase complex	5.21088	5.31928	5.31835	5.04444	5.11334	5.1452	0.181838	0.181556	0.10525	-	5.3291	5.29178	5.12236	5.30263	5.24516	4.99843	0.0656712	0.66721	0.335025	-	5.19072	5.31355	5.10345	5.21598	5.31118	5.19422	-0.0378848	0.790535	0.32877	-	5.1113	5.16239	5.2409	5.22625	5.14557	5.31977	-0.0589993	0.638033	0.311536	-	5.26366	5.39637	5.29421	5.33472	5.35804
Q1LP43	aceF	Rmet_1197	NC_007973	Dihydrolipoamide acetyltransferase	3.34725	3.46486	3.49124	3.36368	2.76316	3.22344	0.317689	0.150346	0.0907533	-	3.42979	3.52146	3.20217	3.23664	3.21156	3.52686	0.0594546	0.723133	0.351769	-	3.44973	3.50901	3.24946	3.37805	3.33295	3.57156	-0.0247895	0.875805	0.348261	-	3.59645	3.5405	3.41769	3.55479	3.076	3.2247	0.233052	0.209741	0.138234	-	3.65731	3.41995	3.63782	3.39435	3.7091
Q1LP42		Rmet_1198	NC_007973	Putative 20S proteasome, A and B subunits	-1.52663	-0.112952	-0.744433	-0.519136	-0.822	-0.357559	-0.228442	0.565122	0.239081	-	-1.10574	-0.852394	-1.23571	-0.639649	-0.590007	-0.782835	-0.393785	0.0432681	0.0560629	-	-4.24024	-1.55676	-1.15791	-0.225091	-0.813089	-0.645612	-1.75704	0.078836	0.0709892	-	-2.08438	-1.28702	-2.16171	-0.43423	-1.23675	-0.783847	-1.02609	0.0199235	0.0247587	down	-0.711509	-0.618243	-1.62128	-0.931452	-0.991879
Q1LP41	lpdA	Rmet_1199	NC_007973	Dihydrolipoamide dehydrogenase	3.42648	3.65986	3.68856	3.96386	3.80156	3.90727	-0.299263	0.075235	0.0542334	-	4.01835	3.63552	3.69635	4.03565	3.95504	3.88925	-0.176574	0.292219	0.192185	-	3.69443	3.78185	3.73471	3.83374	3.90358	3.89487	-0.140399	0.309161	0.176767	-	3.58921	3.81648	3.79195	3.98552	3.99042	3.99639	-0.258229	0.0815054	0.069462	-	3.97509	4.008	3.80818	4.01849	3.94776
Q1LP40	phaP	Rmet_1200	NC_007973	Phasin (PHA-granule associated protein)	5.56542	4.85951	5.31067	5.31489	5.12795	5.04932	0.0811479	0.719702	0.285214	-	4.72108	4.9772	4.80781	5.29334	5.63226	5.43798	-0.619164	0.00690654	0.0203895	down	5.25111	5.09618	4.79772	5.23815	5.50679	5.51414	-0.371357	0.0883759	0.0759872	-	5.35259	4.91436	5.36278	5.20516	4.82554	5.17796	0.140359	0.494102	0.26059	-	5.09677	4.54322	4.99928	4.7293	4.45563
Q1LP38		Rmet_1202	NC_007973	Thioesterase superfamily	-3.70673	-4.00196	-3.72183	-3.26902	-4.15337	-4.2012	0.0643606	0.83014	0.31546	-	-3.85222	-4.53582	-4.56731	-4.01407	-3.31635	-2.68587	-0.979685	0.0472683	0.0591476	-											-3.82026	-4.65674	-3.70113	-5.58424	-3.65063	-3.42965	0.162131	0.80664	0.367519	-	-4.17754	-4.20332	-4.24489	-4.78968	-4.96413
Q1LP37		Rmet_1203	NC_007973	Putative nitroreductase	-0.402353	-0.250056	0.0279011	-0.0489825	-0.0844378	0.27003	-0.253706	0.210379	0.117242	-	-0.62176	-0.326249	-1.26046	-0.305574	0.0617952	-0.157429	-0.602421	0.0687672	0.0749248	-	-0.37043	-1.65979	-0.630579	-0.0594401	0.176398	0.395999	-1.05792	0.0286216	0.0376916	down	-0.476463	-0.797939	-0.577477	-0.831461	0.335317	-0.507805	-0.282644	0.411213	0.228634	-	0.114587	-0.288905	0.0391901	-0.392284	-0.35963
Q1LP35		Rmet_1205	NC_007973	transcriptional regulator, IclR family	-1.28395	0.0595039	-1.55853	-0.824696	-0.792611	-1.40135	0.0785614	0.870106	0.326521	-	-1.1751	-1.73555	-2.12771	-1.02017	-0.920191	-0.851217	-0.748929	0.0287115	0.043477	down	-1.07495	-1.93058	-1.01449	-0.841609	-0.514221	-0.897251	-0.588982	0.0917111	0.077889	-	-1.26455	-1.67989	-0.712982	-1.06882	-0.293942	-0.971319	-0.441112	0.228688	0.14661	-	-2.14125	-1.60953	-2.44042	-1.64651	-2.08557
Q1LP34	ykgE	Rmet_1206	NC_007973	putative hydroxyacid oxidoreductase (Fe-S centre)	0.182346	0.410824	0.290622	-0.55985	0.131731	0.359896	0.317339	0.271828	0.142212	-	0.483841	0.287789	0.110572	0.0376108	0.22866	-0.408822	0.341584	0.160391	0.129952	-	-0.0644602	0.338208	0.212418	-0.724102	0.269345	-0.814112	0.585012	0.126713	0.0954246	-	-0.497593	0.187623	-0.0743784	-0.0248023	-0.624304	0.0645702	0.0667294	0.811803	0.369459	-	-1.01611	-0.453188	-1.11433	-0.223336	-0.516179
Q1LP33	fdx5	Rmet_1207	NC_007973	4Fe-4S ferredoxin, iron-sulfur binding	1.16992	1.01722	0.925713	0.486767	0.338256	0.326837	0.653663	0.00310179	0.00701965	up	1.12574	0.43556	0.362747	0.191837	0.642292	0.249858	0.280021	0.322631	0.205242	-	1.13418	1.32417	0.740729	0.43174	0.859507	1.05127	0.28552	0.283953	0.167289	-	1.25401	1.15748	1.03026	0.551357	0.728674	0.909352	0.417457	0.0313151	0.0344682	-	0.653247	0.688527	0.389071	0.588182	1.32838
Q1LP32		Rmet_1208	NC_007973	hypothetical protein
Q1LP31		Rmet_1209	NC_007973	ABC transporter-related protein	1.31069	1.13288	0.886093	1.28781	1.28504	1.24582	-0.163007	0.328859	0.163301	-	1.57804	1.63463	1.53438	1.76206	1.67626	1.41718	-0.0361513	0.808158	0.37405	-	1.7914	1.08747	1.37444	1.41687	1.27581	1.40095	0.0532241	0.811005	0.333624	-	1.35984	1.65648	1.68026	1.32009	1.45563	1.31493	0.201979	0.207625	0.137678	-	1.42955	1.24223	1.56216	1.26898	0.896585
Q1LP30		Rmet_1210	NC_007973	ABC transporter, inner membrane subunit	-3.40055	-4.88961	-4.93515	-1.26618	-3.10624	-2.6327	-2.07339	0.017287	0.0187408	down	-4.00641	-3.57339	-3.89632	-2.52792	-2.81321	-2.83137	-1.10121	0.00087052	0.00888079	down	-4.95511	-5.29328	-3.39013	-2.81384	-3.53034	-2.8581	-1.47874	0.0343323	0.0420391	down	-4.96497	-4.55069	-5.20105	-2.63205	-1.05171	-3.01233	-2.67354	0.00280343	0.00722446	down
Q1LP29		Rmet_1211	NC_007973	Putative ABC transporter, periplasmic substrate-binding protein	5.4564	5.49923	5.77788	4.90996	4.98657	5.08661	0.58346	0.00786251	0.0119442	-	5.49917	5.55955	5.55183	5.14368	5.09647	5.08696	0.427813	0.00962054	0.0243861	-	5.68882	5.64599	5.63548	5.11669	5.02275	5.14927	0.560524	0.00497013	0.0158377	-	5.70386	5.80709	5.68658	5.17355	5.09003	5.14767	0.595428	0.00215664	0.00621539	up	5.19303	5.42924	5.32802	5.15235	5.27102
Q1LP28	tas	Rmet_1212	NC_007973	putative oxidoreductase, NADP(H)-dependent aldo-keto reductase	-1.10883	-0.634724	-1.39694	-2.08381	-1.66483	-2.04032	0.882822	0.0114613	0.0146449	up	-0.0572453	-1.28498	-0.460417	-1.57404	-1.57572	-1.29142	0.87951	0.0387106	0.0519378	-	0.708031	-0.475682	-0.21742	-1.53652	-1.33584	-1.20225	1.36318	0.00680714	0.0177671	up	0.225922	0.0263429	-1.63791	-1.34118	-2.32258	-2.14379	1.47397	0.04146	0.0421131	up	-1.17956	-1.66259	-1.52593	-1.49183	-0.0291041
Q1LP27	pyrD	Rmet_1213	NC_007973	dihydroorotate dehydrogenase	0.127653	1.12498	0.837924	-0.103262	0.157659	0.00264462	0.67784	0.051686	0.0411646	up	0.769001	1.03624	0.814563	0.235148	-0.252019	-0.0242669	0.886982	0.00257469	0.0132288	up	1.02347	0.676534	0.984415	0.157662	-0.000156649	-0.0783459	0.86842	0.00199812	0.0111945	up	0.949643	0.631332	0.751885	0.168452	-0.00974257	-0.178065	0.784072	0.0027024	0.00703858	up	0.684397	0.403305	0.394209	0.738708	0.169455
Q1LP23		Rmet_1217	NC_007973	NUDIX hydrolase	-1.79333	-0.760133	-0.941711	-0.101773	-0.0827043	-0.18186	-1.04295	0.0117347	0.0148232	down	-2.49129	-0.793005	0.284408	0.105096	-0.896222	0.106841	-0.771868	0.336435	0.211028	-	-0.728582	-0.819718	-0.228911	-0.033978	0.0638272	-0.0152484	-0.59727	0.0241576	0.0337819	down	-1.14867	-1.08169	-0.222659	-0.161097	0.199742	0.188731	-0.893468	0.0222922	0.0267058	down	-0.320446	-1.27738	-0.995349	-0.0258734	0.156489
Q1LP21		Rmet_1219	NC_007973	hypothetical protein											-3.20906	-4.0401	-3.60096	-2.92056	-5.78784	-3.67205	0.510108	0.522944	0.288468	-	-6.39413	-5.75534	-5.28791	-2.97798	-3.2605	-6.95225	-1.41555	0.247819	0.152434	-	-5.97146	-4.53273	-4.89373	-5.96871	-6.33521	-2.85632	-0.0792254	0.9392	0.407157	-
Q1LP20	boxA	Rmet_1220	NC_007973	Benzoyl-CoA oxygenase component A	-2.31187	-3.0473	-2.64944	-3.25886	-6.049	-3.33323	1.54416	0.0995574	0.0668878	-	-2.23544	-3.57114	-3.40114	-3.11802	-3.37766	-3.02849	0.105478	0.789295	0.369551	-	-5.07924	-2.20895	-3.53878	-3.84651	-4.53767	-4.14653	0.567911	0.460335	0.231872	-	-1.31332	-3.53561	-2.19009	-3.22864	-3.09674	-3.23833	0.841561	0.179567	0.124055	-	-2.81638	-2.20911	-2.62633	-0.447431	-2.15682
Q1LP19	boxB	Rmet_1221	NC_007973	benzoyl-CoA oxygenase component B	1.38464	1.12685	1.36	-1.49274	-0.682459	-0.796389	2.28102	0.000110726	0.00181751	up	1.41013	1.21378	1.25362	-0.85797	-1.1354	-1.14805	2.33964	4.99834e-06	0.000851086	up	1.36499	1.35317	1.16124	-0.910421	-1.52084	-0.996564	2.43574	2.91548e-05	0.00231262	up	0.831013	0.857629	1.03134	-0.609894	-0.63215	-0.723344	1.56179	1.94991e-05	0.000633142	up	1.13788	1.08092	0.852259	1.19011	1.57801
Q1LP18		Rmet_1222	NC_007973	Enoyl-CoA hydratase/isomerase	1.28666	1.06476	1.36139	-1.39719	-1.38446	-1.13262	2.54236	3.96606e-06	0.000697816	up	0.957839	0.689256	0.618068	-2.51103	-1.45864	-1.49191	2.57558	0.000239302	0.00481553	up	0.602406	0.741573	0.808409	-2.46234	-1.35079	-1.63336	2.53296	0.000202548	0.00379064	up	0.756964	0.804651	0.781626	-1.48994	-2.02753	-1.89419	2.58497	7.90163e-06	0.000513137	up	1.1601	2.29412	1.06399	2.45072	2.75409
Q1LP17	bzdR	Rmet_1223	NC_007973	transcriptional regulator, XRE family with shikimate kinase activity	-2.87094	-3.65924	-2.82958	-3.80875	-2.28179	-3.33286	0.0212116	0.963995	0.351308	-	-4.25637	-2.9457	-2.16123	-4.12331	-2.1585	-3.11339	0.0106297	0.988446	0.421376	-	-2.25864	-2.76173	-2.6052	-2.68464	-2.73401	-2.22037	0.00448407	0.984477	0.374379	-	-2.65361	-2.97199	-2.65119	-3.87697	-3.78581	-2.30847	0.56482	0.254418	0.158662	-
Q1LP16	bzdA	Rmet_1224	NC_007973	Benzoate-CoA ligase family	-2.62154	-1.87355	-1.56973	-4.13662	-4.34676	-2.72397	1.71417	0.015685	0.0176398	up	-1.70748	-2.21396	-3.02647	-2.43285	-4.53464	-3.12883	1.04947	0.141323	0.119306	-	-3.7498	-2.92441	-2.2894	-2.69723	-2.3126	-3.67079	-0.0943316	0.856962	0.344028	-											-1.70293	-1.40061	-1.74524	0.108972	0.565937
Q1LP15		Rmet_1225	NC_007973	alpha/beta hydrolase fold	-4.54867	-3.9767	-6.10236	-3.81122	-3.13312	-3.22733	-1.48535	0.0405655	0.0344402	down	-3.76175	-3.44639	-3.55519	-3.80682	-3.41227	-3.83722	0.0976598	0.600577	0.313163	-	-0.0202638	-5.20937	-3.44095	-6.00913	-3.79255	-5.51997	2.21702	0.162672	0.11356	-	-4.35972	-3.76412	-6.00036	-3.84373	-3.61267	-3.03101	-1.21226	0.0930164	0.0757592	-	-6.30316	-4.57237	-3.78387	-2.28551	-2.97003
Q1LP14		Rmet_1226	NC_007973	Extracellular ligand-binding receptor	0.0933915	0.191026	0.694972	0.435779	0.521821	0.63312	-0.203777	0.342946	0.168698	-	0.31406	0.508579	0.4035	0.846748	0.677315	0.982903	-0.426942	0.024133	0.039074	-	0.256038	0.194149	0.562851	0.695336	0.188081	0.404394	-0.0915906	0.659369	0.293066	-	0.424445	0.337073	0.499318	0.660747	0.415681	0.45585	-0.0904808	0.513717	0.267654	-	0.291237	0.132505	-0.0563114	0.967291	0.970369
Q1LP10	livF6	Rmet_1230	NC_007973	leucine/isoleucine/valine transporter subunit, ATP-binding component of ABC superfamily																																									-1.42152	-2.05183	-0.892367	-1.88072	-3.49606
Q1LP09	trkD	Rmet_1231	NC_007973	Probable potassium transport system protein kup	-0.817018	-0.93424	-0.58963	-0.324362	-0.746012	-0.532583	-0.245977	0.207332	0.116414	-	-0.926852	-0.87743	-0.507391	-0.558011	-0.831442	-0.552182	-0.123346	0.505658	0.283455	-	-0.781377	-1.01187	-1.38087	-0.455007	-1.39754	-0.663267	-0.219434	0.498296	0.244586	-	-0.872198	-1.28751	-0.884171	-0.147241	-0.500165	-1.31211	-0.361456	0.313437	0.185832	-	-1.19504	-1.56529	-1.2561	-1.12465	-1.33739
Q1LP08	yhgF	Rmet_1232	NC_007973	Putative RNA-binding transcription accessory protein	0.193139	-0.340899	0.000957108	0.528998	0.383384	0.262108	-0.440431	0.0546371	0.0427268	-	0.0880263	-0.113689	-0.44465	-0.0316415	0.378851	0.336404	-0.384642	0.107102	0.0995344	-	-0.202896	0.307455	-0.387987	0.185794	0.12004	-0.13911	-0.150051	0.534403	0.255883	-	-0.348235	-0.154264	-0.206894	0.353091	0.140413	-0.535508	-0.222463	0.413223	0.229489	-	0.405809	0.151083	0.428946	-0.100649	-0.297449
Q1LP07		Rmet_1233	NC_007973	hypothetical protein
Q1LNY0		Rmet_1261	NC_007973	putative secreted protein (gene belongs to CMGI-2)(ICE Tn4371 6054)
Q1LNW1	tnpA	Rmet_1280	NC_007973	transposase ISRme5 (copy b, CMGI-2)(ICE Tn4371 6054)
Q1LNW0	hypE1	Rmet_1281	NC_007973	carbamoyl phosphate phosphatase, hydrogenase 3 maturation protein (CMGI-2)(ICE Tn4371 6054)	1.34056	1.30073	1.463	1.6475	1.74477	1.97868	-0.422215	0.028156	0.0266097	-	1.38951	1.6735	1.55865	2.06502	1.68177	1.84902	-0.324717	0.0898413	0.0882923	-	1.70368	1.687	1.50904	2.22601	1.89926	1.85964	-0.361734	0.071661	0.0667011	-	1.37856	1.55042	1.51329	1.83627	2.14004	1.96917	-0.501069	0.0112925	0.0166668	-	1.51018	1.56165	1.25844	1.93651	1.87449
Q1LNV9	hypD1	Rmet_1282	NC_007973	protein required for maturation of hydrogenases (CMGI-2)(ICE Tn4371 6054)	-0.732312	-0.629851	-0.611844	-1.28362	-1.38092	-0.448396	0.379644	0.21373	0.118507	-	-0.468074	-0.686652	-0.556889	-0.688126	-1.34607	-1.74732	0.689964	0.05328	0.0640683	-	-0.27121	-0.208993	-0.288766	-0.618902	-1.16125	-0.624581	0.545255	0.0320455	0.0400954	-	-1.3732	-1.12634	-0.906016	-0.828161	-0.691742	-0.91477	-0.323627	0.0984039	0.0790239	-	-1.60842	-1.60348	-1.86298	-0.736611	-1.23185
Q1LNV7	hypF1	Rmet_1284	NC_007973	HypF1 hydrogenase maturation protein (CMGI-2)(ICE Tn4371 6054)
Q1LNV6	hypB1	Rmet_1285	NC_007973	HypB1 GTP hydrolase involved in nickel liganding into hydrogenases (CMGI-2)(ICE Tn4371 6054)	-1.78305	-1.59058	-1.57064	-0.783116	-0.655947	-0.549181	-0.985342	0.0004415	0.00296077	down	-1.94547	-1.63158	-1.94928	-0.567134	-1.01905	-0.814464	-1.04189	0.00126381	0.0100497	down	-1.9622	-1.60424	-2.00855	-0.0522229	-0.899606	-0.422775	-1.40013	0.00188095	0.0110581	down	-0.787116	-2.04767	0.623151	-0.679848	0.0196124	-0.495986	-0.351806	0.621803	0.306996	-	-1.41688	-1.45796	-1.30197	-0.310073	-0.756128
Q1LNV5	hypA1	Rmet_1286	NC_007973	HypA1 Hydrogenase nickel incorporation protein hypA (CMGI-2)(ICE Tn4371 6054)	-1.62457	-1.5623	-2.1862	-2.25032	-2.36568	-2.12008	0.454339	0.0732552	0.053133	-	-1.51047	-1.60099	-4.02401	-1.80372	-4.77193	-2.08575	0.508642	0.645919	0.327961	-	-4.91049	-1.48578	-1.74175	-1.98699	-2.45092	-2.30386	-0.46542	0.634837	0.286652	-	-1.59987	-3.71737	-3.62252	-1.86297	-1.8258	-1.20376	-1.34908	0.0717715	0.0633272	-	-4.19316	-2.25901	-2.07812	-1.84203	-0.480269
Q1LNV1	hoxQ	Rmet_1290	NC_007973	HoxQ protein involved in nickel incorporation into hydrogenase-1 proteins(belongs to CMGI-2)(ICE Tn4371 6054)	-0.437171	-0.29344	-0.280256	0.25594	0.450255	1.01118	-0.909414	0.00696778	0.0111421	down	-2.02261	-0.590113	-1.60913	1.53903	-0.493119	0.70656	-1.99144	0.0188244	0.0341675	down	-1.55703	-0.870962	-0.515886	1.36918	1.16448	0.144222	-1.87392	0.0047367	0.0155926	down	-2.09062	-1.44069	-1.24182	1.22202	1.49211	1.39707	-2.96144	2.82318e-05	0.000788449	down	-1.45565	-1.42465	-1.31911	0.46414	0.756502
Q1LNV0	hoxO	Rmet_1291	NC_007973	HoxO Hydrogenase expression/formation protein hoxO (belongs to CMGI-2)(ICE Tn4371 6054)	-4.80863	-2.73388	-4.70027	-0.36496	-0.171409	-0.619753	-3.69555	0.000790788	0.00364443	down	-1.75917	-1.3535	-1.02097	-0.546569	-0.714651	-0.137479	-0.911646	0.0121672	0.0265229	down	-1.54772	-2.71892	-1.25551	-0.55686	-0.678581	-1.46729	-0.939807	0.0870112	0.0752286	-	-5.15306	-1.33212	-2.27314	-0.812765	0.0702117	-0.823789	-2.39732	0.0545587	0.0513985	-	-1.87172	-2.00951	-2.43752	-0.829474	-0.542072
Q1LNU8	hoxM	Rmet_1293	NC_007973	HoxM protein involved in processing of HyaA and HyaB proteins Hydrolase; Nickel Metalloprotease; (belongs to CMGI-2)(ICE Tn4371 6054)Protease Absolutely required for hydrogenase activity.
Q1LNU6	hoxZ	Rmet_1295	NC_007973	hoxZ membrane-bound Ni/Fe-hydrogenase-linked b-type cytochrome (belongs to CMGI-2)(ICE Tn4371 6054)	0.0873535	0.0339022	0.594599	-0.108596	0.0832219	0.379359	0.120623	0.604703	0.25028	-	0.348964	0.036454	0.0112951	0.398414	-0.275208	0.860995	-0.195829	0.551212	0.296859	-	0.514831	0.150454	-0.0977972	0.587288	0.158002	0.417116	-0.198306	0.399646	0.211127	-	0.29797	-0.00157096	0.228422	0.0770331	0.530881	-0.00215942	-0.0269778	0.892178	0.393783	-	-0.0972862	0.320187	-0.560129	-1.0879	-1.39292
Q1LNU4	hoxG	Rmet_1297	NC_007973	HoxG hydrogenase 1, large subunit Uptake hydrogenase large subunit (Hydrogenlyase) (Membrane-bound hydrogenase large subunit) (belongs to CMGI-2)(ICE Tn4371 6054)	5.01015	4.90464	5.0595	4.68716	4.79204	5.04678	0.149433	0.355098	0.172344	-	5.07272	4.93167	4.96001	5.04373	4.85278	4.94958	0.0394329	0.763213	0.363005	-	4.86437	4.9066	4.8459	5.13721	5.12454	4.92704	-0.19064	0.212317	0.137318	-	4.83698	4.8994	4.97453	4.88067	5.17806	5.26115	-0.202992	0.219979	0.142571	-	5.11408	5.05707	4.90368	5.10639	5.0607
Q1LNU3	hoxK	Rmet_1298	NC_007973	HoxK membrane-bound [NiFe] hydrogenase small subunit (belongs to CMGI-2)(ICE Tn4371 6054)	2.65897	2.4868	1.82931	2.59354	2.58424	2.85742	-0.353373	0.207951	0.116466	-	1.97905	2.37931	2.09168	2.5751	2.35393	2.67484	-0.384606	0.0639063	0.0719428	-	2.09247	2.1919	2.21384	2.6793	2.86253	2.50379	-0.515805	0.0158378	0.0269618	-	2.20776	1.83715	1.94681	2.6771	2.94308	2.65397	-0.760809	0.00357789	0.00814026	down	2.39362	2.82071	2.48111	2.99234	2.42023
Q1LNU0	tnpA	Rmet_1301	NC_007973	transposase ISRme5 (copy c)(ICE Tn4371 6054)
Q1LNT6	patR	Rmet_1305	NC_007973	transcriptional regulatory protein with helix-turn-helix motif, Fis-type (gene belongs to CMGI-2)(ICE Tn4371 6054))	-0.370424	0.228601	-0.053625	0.13645	-0.0191045	0.433918	-0.248904	0.28912	0.148792	-	-0.430279	-0.196474	0.110119	0.51152	-0.0905077	0.0537367	-0.330461	0.199394	0.150084	-	-0.91342	-0.41942	-0.653645	0.563034	0.203296	-0.0517651	-0.90035	0.00772541	0.0187097	down	-0.924916	-1.02363	-0.846775	0.275132	0.21138	0.636464	-1.3061	0.000221277	0.0019075	down	-0.935802	0.286294	-1.83939	0.0099426	-0.346453
Q1LNT5		Rmet_1306	NC_007973	2-hydroxymuconic semialdehyde hydrolase (HMSH) - alpha/beta hydrolase superfamily (belongs to CMGI-2)(ICE Tn4371 6054)	-0.558651	-0.541788	0.0384745	-0.0304813	-0.673715	-0.0686605	-0.0963689	0.726958	0.287185	-	-0.331604	-0.814902	0.115433	0.0697813	-0.242438	-1.29365	0.145077	0.744608	0.357916	-	-0.469696	0.232073	-0.61679	-0.0359744	-0.381938	0.109818	-0.182106	0.536717	0.256712	-	-0.540048	-0.63117	-0.0600213	-0.114516	-1.15214	-0.0488176	0.0280796	0.938666	0.407157	-	-0.459997	-0.911425	-0.385235	-0.458633	-1.64231
Q1LNT4		Rmet_1307	NC_007973	membrane protein precursor involved in aromatic hydrocarbon degradation (TbuX/FadL-like)(belongs to CMGI-2)(ICE Tn4371 6054)	-2.46933	-2.31029	-2.47926	-6.02895	-6.45614	-5.63926	3.62182	5.45773e-06	0.000742505	up	-4.18805	-5.56554	-1.06039	-5.79074	0.0161828	-5.96599	0.308855	0.881391	0.392471	-	-5.51682	-2.3061	-5.78931	-5.96061	-6.46098	-6.52875	1.77937	0.111191	0.0878086	-	-3.71029	-5.50262	-2.4529	-0.758021	-5.8524	-5.65881	0.201144	0.902897	0.396359	-	-4.42377	-4.48503	-4.34017	-3.39939	-1.82868
Q1LNT3		Rmet_1308	NC_007973	Alcohol dehydrogenase GroES-like protein (belongs to CMGI-2)(ICE Tn4371 6054)	-0.960696	-1.31123	-2.41549	-2.79939	-2.27302	-1.79678	0.727259	0.158628	0.0944319	-	-3.85164	-3.11625	-3.46006	-2.08081	-1.96971	-2.99322	-1.12807	0.0172413	0.0320161	down	-2.3713	-3.65026	-3.68802	-2.82801	-2.56158	-2.0855	-0.74483	0.128266	0.0960989	-	-2.79767	-4.09776	-2.75281	-1.72728	-1.86806	-2.25008	-1.26761	0.0214337	0.0259042	down	-2.20837	-1.46931	-3.23029	-1.70415	-3.00315
Q1LNT2	fdx6	Rmet_1311	NC_007973	ferredoxin--NAD(+) reductase (FAD/NAD[P]-binding region)(belongs to CMGI-2)(ICE Tn4371 6054)											-4.28012	-3.23993	-3.12023	-2.56264	-2.88493	-2.502	-0.896905	0.0403777	0.0535133	-	-4.63717	-4.14681	-3.19753	-2.26958	-2.69329	-2.40296	-1.53856	0.00770778	0.0187097	down											-2.55201	-2.04201	-2.18717	-1.20908	-1.05969
Q1LNT1	tmoE	Rmet_1312	NC_007973	Toluene-4-monooxygenase system protein E (belongs to CMGI-2)(ICE Tn4371 6054)	-0.290829	-0.272664	-0.976137	0.546709	0.596234	0.617288	-1.09995	0.00288951	0.00671489	down	-1.94239	-2.08398	-1.67017	0.899986	0.821982	0.537523	-2.65201	7.38962e-06	0.00104092	down	-1.86967	-1.28666	-2.04991	0.292784	0.655487	0.544838	-2.23312	0.000115323	0.00292185	down	-2.84406	-2.00737	-1.86194	0.835774	0.542017	0.554426	-2.88186	7.50977e-05	0.00128339	down	-1.71648	-1.87819	-2.67973	-0.376481	-1.52051
Q1LNT0	tmoD	Rmet_1313	NC_007973	Toluene-4-monooxygenase system protein D (ICE Tn4371 6054)	-0.384842	-0.162938	-0.643476	0.460085	0.474382	0.49947	-0.875064	0.00182049	0.00531459	down	-0.680434	-1.23657	0.0406524	0.379986	0.197591	0.510702	-0.988209	0.0270486	0.0422677	down	-0.105147	-0.424738	0.0543758	0.350205	0.0519582	0.556814	-0.478162	0.0632657	0.0610847	-	-0.152714	-0.102265	-0.145039	0.298239	0.43373	0.0356085	-0.389199	0.0379801	0.0394422	-	-1.42021	-3.676	-2.38552	-3.62742	-0.843677
Q1LNS7	tmoA	Rmet_1316	NC_007973	Toluene-4-monooxygenase system protein A (belongs to CMGI-2)(ICE Tn4371 6054)	1.12946	0.897178	0.846605	1.32785	1.19418	1.35523	-0.334674	0.0560692	0.0435561	-	-0.418235	-1.23875	-1.06684	1.27802	1.3424	1.23408	-2.19277	0.000112807	0.00337067	down	-0.0621844	-0.0282752	-2.23716	1.17347	0.891629	1.22963	-1.87411	0.0249829	0.0345515	down	0.525741	-0.491588	-0.102891	1.3961	1.36575	1.27258	-1.36772	0.00265212	0.00700285	down	-0.120853	-0.482645	-0.293128	0.896975	0.0147009
Q1LNS4	bphI	Rmet_1319	NC_007973	4-hydroxy-2-oxovalerate/4-hydroxy-2-oxopentanoic acid aldolase, class I 4-Hydroxy-2-oxovalerate aldolase (gene belongs to CMGI-2)(ICE Tn4371 6054)	-1.71257	-1.6238	-1.58007	-0.841209	-1.02891	-1.03366	-0.670884	0.00221511	0.00584859	down	-1.83492	-1.97455	-2.80896	-0.928107	-1.23462	-0.968938	-1.16225	0.00737177	0.0210897	down	-2.8976	-2.96869	-2.8904	-1.32557	-1.34357	-0.775605	-1.77065	0.000133047	0.00307966	down	-3.64413	-3.92136	-3.57693	-1.02012	-1.09033	-1.11392	-2.63935	2.19448e-06	0.000449989	down	-1.50667	-2.56101	-1.69666	-1.44278	-2.51016
Q1LNS3	mhpF	Rmet_1320	NC_007973	Acetaldehyde-CoA dehydrogenase II, NAD-binding (gene belongs to CMGI-2)(ICE Tn4371 6054)	-2.85977	-1.76243	-2.16071	-0.946452	-0.0423403	-0.26936	-1.84158	0.00260061	0.00637498	down	-1.98799	-0.941901	-1.5103	-0.617063	-0.329348	-0.0405704	-1.15107	0.010354	0.025002	down	-2.17314	1.44025	-4.23814	-0.472173	-0.101611	-0.238421	-1.38627	0.356834	0.195095	-	-1.90658	-3.23175	-3.25845	0.0651057	-0.291328	-0.108117	-2.68748	0.000604204	0.00344187	down	-0.708409	-1.87151	-1.58767	-1.48506	-1.891
Q1LNS1	dmpC	Rmet_1322	NC_007973	2-hydroxymuconic semialdehyde dehydrogenase (HMSD)(gene belongs to CMGI-2)(ICE Tn4371 6054)	-4.00298	-4.05128	-4.40521	-1.94544	-1.61179	-1.74637	-2.38529	1.19504e-05	0.000793022	down	-2.81431	-2.59631	-3.28544	-1.51879	-1.54068	-1.45139	-1.39506	0.000558771	0.00670615	down	-3.07441	-2.88499	-3.23765	-2.05328	-1.75236	-2.02721	-1.1214	0.000649788	0.00664592	down	-4.29736	-3.3563	-2.73386	-1.31858	-1.40521	-1.65553	-2.00274	0.00284535	0.00725569	down	-1.07279	-1.20013	-1.10122	-0.155997	-0.488414
Q1LNR9	dmpB	Rmet_1324	NC_007973	Metapyrocatechase (MPC) (CatO2ase) (Catechol 2,3- dioxygenase) (C23O) (gene belongs to CMGI-2)(ICE Tn4371 6054)																																									-0.888718	-2.42901	-3.68893	-0.532066	-0.923962
Q1LNR5	tomA3	Rmet_1328	NC_007973	toluene monooxygenase P3 protein (toluene 2-monooxygenase P3 component) (gene belongs to CMGI-2)(ICE Tn4371 6054)	-1.56549	-1.3293	-0.846646	-0.984905	-1.77809	-1.78864	0.270067	0.409176	0.190211	-	-1.11183	-1.30499	-1.41603	-1.78178	-0.839014	-1.19396	-0.00603192	0.982588	0.419968	-	-0.680107	-0.661033	-1.49992	-1.53175	-2.3311	-0.916805	0.646201	0.183421	0.12356	-	-1.0863	-1.7356	-1.69585	-0.925489	-1.3302	-2.08405	-0.0593376	0.871071	0.388337	-	-1.29441	-2.03838	-1.90183	-1.42928	-1.53037
Q1LNR3	tomA1	Rmet_1330	NC_007973	Toluene monooxygenase P1 protein (Phenol 2-monooxygenase P1 component)(gene belongs to CMGI-2)(ICE Tn4371 6054)	-2.39544	-4.67429	-2.05483	-1.42685	-0.967247	-1.43988	-1.76353	0.0471221	0.0384634	down	-3.561	-2.55065	-3.09481	-1.32657	-1.00864	-0.884154	-1.9957	0.00053611	0.00670615	down	-2.21599	-2.30715	-2.06047	-1.72335	-1.64994	-0.865083	-0.781747	0.0269016	0.0361811	down	-2.66323	-4.08843	-2.66463	-1.53885	-1.48811	-1.74168	-1.54922	0.0105171	0.0159576	down	-4.09981	-4.30815	-4.18019	-2.57303	-3.38597
Q1LNQ9	uspA2	Rmet_1334	NC_007973	universal stress protein, UspA family (gene belongs to CMGI-2)(ICE Tn4371 6054)	-3.24245	-3.51478	-5.02158	-0.737304	-3.43116	-0.586567	-2.34126	0.0416839	0.0350714	down	-4.04709	-3.65883	-3.69584	-0.838244	-3.04554	-0.593614	-2.30812	0.014299	0.0287565	down	-4.58825	-4.56149	-3.4084	-0.5767	-0.587559	-0.499731	-3.63138	5.41542e-05	0.0023162	down
Q1LNQ8	chnA	Rmet_1335	NC_007973	Cyclohexanol dehydrogenase (gene belongs to CMGI-2)(ICE Tn4371 6054)	0.168766	0.508563	-0.241662	-0.25843	-0.258726	-0.263463	0.405429	0.106573	0.0700905	-	0.475669	0.665399	0.641004	-0.22643	-0.328352	0.260382	0.692157	0.012554	0.0267358	up	-0.195564	0.23593	0.969219	0.122937	0.202003	-0.0713491	0.251998	0.455208	0.230644	-	0.51454	0.641046	-0.111646	0.0823785	-0.0982947	0.133851	0.308668	0.228612	0.14661	-	0.331796	0.331646	-0.545425	0.162511	0.356536
Q1LNP1	comL	Rmet_1352	NC_007973	DNA uptake lipoprotein	2.02341	2.08787	2.38173	1.677	1.77605	1.78012	0.419945	0.0309185	0.0285946	-	1.97982	2.2981	2.57377	1.87293	1.92924	1.97205	0.359157	0.0980477	0.0942286	-	2.50393	2.38043	2.53033	2.00199	1.90026	2.11582	0.465541	0.0160764	0.0271936	-	2.55105	2.38005	2.38774	2.04217	1.90639	1.89454	0.491914	0.00774459	0.0129409	-	1.46891	1.49403	1.38455	1.48871	0.748146
Q1LNP0	rluD	Rmet_1353	NC_007973	23S rRNA pseudouridine synthase	0.344964	0.20596	0.283324	-0.678481	-0.231888	-0.310888	0.685168	0.00627028	0.0105617	up	0.229578	-0.563664	-0.114848	-0.236759	-0.170677	-0.170649	0.0430509	0.852606	0.385289	-	0.183571	-0.000741612	0.0477162	-0.0732669	-0.202294	-0.300187	0.268764	0.108927	0.0866382	-	0.403728	-0.232786	0.298206	0.0117778	-0.668483	-0.0156575	0.380503	0.210108	0.138383	-	-0.159162	-0.0320373	-0.142042	-0.337432	0.164631
Q1LNN9		Rmet_1354	NC_007973	conserved hypothetical protein	-3.8517	-2.8856	-4.66187	-4.29301	-3.65005	-3.68518	0.0763564	0.87724	0.328597	-											-4.00132	-4.19457	-4.07989	-3.66798	-2.26298	-3.91908	-0.808579	0.122311	0.0939227	-
Q1LNN7	phaC1	Rmet_1356	NC_007973	Poly(3-hydroxybutyrate) polymerase	3.29994	3.24134	3.24365	3.09149	3.05621	3.46845	0.0562599	0.734912	0.289147	-	3.17529	3.06627	3.14306	3.57359	3.40234	3.27041	-0.287236	0.0794977	0.081484	-	3.20427	3.1443	3.34639	3.44622	3.32226	3.30584	-0.126455	0.394619	0.209099	-	3.28792	3.27736	3.31646	3.50166	3.27362	3.38726	-0.0935955	0.467576	0.249027	-	3.07443	3.15297	3.26074	3.45338	2.82828
Q1LNN6	phaA	Rmet_1357	NC_007973	Acetyl-CoA acetyltransferase (Acetoacetyl-CoA thiolase)	6.48441	6.40955	6.57311	5.78207	5.80978	5.82525	0.683324	0.00143151	0.00491926	up	6.42869	6.29571	6.2962	5.82234	5.98616	5.85853	0.451191	0.0114384	0.0258862	-	6.39069	6.42444	6.35237	5.76523	5.86032	5.96546	0.525497	0.00805129	0.018885	-	6.56904	6.51431	6.42009	5.8966	5.902	5.89891	0.601976	0.002009	0.00605811	up	6.11138	6.25747	6.14764	6.01851	6.1945
Q1LNN5	phaB	Rmet_1358	NC_007973	Acetoacetyl-CoA reductase	5.85861	5.91062	6.06632	5.21372	5.27862	5.37495	0.656088	0.00261009	0.00637498	up	5.91686	5.61418	5.71462	5.50695	5.36213	5.51243	0.288049	0.0857575	0.0853279	-	5.84183	5.85098	5.68283	5.49552	5.30297	5.45488	0.374092	0.0378419	0.0446605	-	5.8849	5.78002	5.81184	5.47562	5.4586	5.37458	0.38932	0.014574	0.0198997	-	5.56015	5.71134	5.66239	5.39397	5.77739
Q1LNN4	phaR	Rmet_1359	NC_007973	transcriptional regulator of Polyhydroxyalkanoate synthesis (repressor)	2.14736	2.41464	1.74933	1.11482	1.67421	1.37095	0.717119	0.0243632	0.0241084	up	0.884592	1.84376	2.20008	1.6292	1.919	1.90858	-0.176118	0.637369	0.325311	-	2.17107	1.793	2.24602	1.41998	1.96859	1.62013	0.400465	0.113755	0.0886253	-	2.74389	1.99042	2.79687	0.983269	1.34864	1.76037	1.1463	0.010333	0.0157928	up	1.21444	1.178	1.85055	1.50796	1.0092
Q1LNN2		Rmet_1361	NC_007973	conserved hypothetical protein	-0.428297	-1.42396	-2.19026	0.435154	0.626197	0.734297	-1.94605	0.00497445	0.00931665	down	0.374822	0.7746	-0.140425	0.501423	0.523422	0.630297	-0.215382	0.421286	0.249491	-	0.51587	0.146598	-0.166442	0.571206	0.847588	1.41706	-0.779942	0.0376208	0.0444772	down	-0.376638	-0.343003	-0.439548	0.177606	0.827219	0.317888	-0.827301	0.00633649	0.0113927	down	-1.12315	-0.67066	-0.228833	-1.12862	-0.567074
Q1LNN1	bktB	Rmet_1362	NC_007973	acetyl-CoA acetyltransferase	3.90563	3.74797	4.19708	3.41859	3.45137	3.51	0.490243	0.022367	0.0225687	-	3.90272	3.79514	3.8915	3.5787	3.46964	3.60515	0.311955	0.0411413	0.0541613	-	3.99933	4.17507	3.86098	3.38012	3.34545	3.80535	0.501487	0.0392931	0.0456774	-	4.06598	4.03618	4.24003	3.6098	3.62674	3.44946	0.552067	0.00556033	0.0105409	-	4.00633	4.19908	3.96579	3.88883	3.95336
Q1LNN0		Rmet_1363	NC_007973	conserved hypothetical protein																																									-2.81101	-2.78584	-3.40752	-2.95888	-3.47137
Q1LNM9	metC	Rmet_1364	NC_007973	cystathionine beta-lyase, PLP-dependent	1.32255	1.82007	1.99491	1.79582	2.04849	2.20136	-0.30271	0.227361	0.124664	-	1.3553	2.14936	2.04992	2.19925	2.1263	2.03335	-0.268104	0.306176	0.197866	-	1.43358	2.17268	1.95743	2.21407	2.05146	2.05644	-0.252761	0.303855	0.175143	-	1.29125	1.96043	1.43495	1.92989	2.13855	2.01063	-0.464144	0.0677811	0.0608814	-	0.929915	1.29969	1.1406	1.54665	1.97003
Q1LNM5	serB	Rmet_1368	NC_007973	phosphoserine phosphatase	-0.392076	0.0808175	0.0179073	0.831713	0.806272	0.714326	-0.881887	0.00222073	0.00584859	down	-0.676963	-0.870071	1.454	0.749542	0.780096	0.940863	-0.854513	0.226761	0.163187	-	-0.10015	-0.54494	-0.222531	0.720813	0.826875	0.708428	-1.04125	0.000916647	0.00760639	down	-0.717846	-0.0347511	-0.209292	0.610678	0.599489	0.79832	-0.990125	0.00354666	0.00813805	down	-0.112632	-0.315334	-0.274183	-0.0301882	-0.429813
Q1LNM4	cysP	Rmet_1369	NC_007973	sulfate transporter subunit ; periplasmic-binding component of ABC superfamily	0.278645	-2.33882	0.840808	-2.1778	-3.09157	-1.74744	1.93248	0.0726221	0.0527671	-	-2.15929	-0.903949	-1.55244	-2.04889	-2.48333	0.223721	-0.102398	0.898629	0.396812	-	-1.43843	-1.62857	-1.00548	-2.95074	-1.81065	-3.46776	1.38555	0.0228309	0.0332438	up	-1.86266	-1.67285	-1.35322	-4.21638	-2.04781	-1.23629	0.87059	0.297324	0.178561	-	-2.56041	-2.59049	-2.69191	-1.76944	-2.93571
Q1LNL8		Rmet_1375	NC_007973	predicted esterase of the alpha/beta hydrolase fold	-4.1678	-4.35955	-4.52365	-3.66505	-5.61187	-2.29969	-0.491463	0.566443	0.239274	-	-5.72662	-2.1253	-2.07706	-2.19063	-5.6588	-1.78212	-0.0991424	0.947435	0.41082	-	-3.59009	-4.48981	-3.08304	-1.18839	-2.33278	-3.08421	-1.51919	0.0417623	0.0475827	down	-5.5917	-4.28242	-0.0780058	-1.78518	-1.85659	-2.43927	-1.29036	0.394409	0.221184	-
Q1LNL5	cysA	Rmet_1378	NC_007973	sulfate/thiosulfate transporter subunit ; ATP-binding component of ABC superfamily																																									-3.33691	-2.89244	-6.33127	-3.92769	-4.78655
Q1LNL4	cysB	Rmet_1379	NC_007973	DNA-binding transcriptional activator of cysteine biosynthesis																																									-2.15868	-4.76276	-3.0075	-1.25436	-3.2742
Q1LNL2	lytR	Rmet_1381	NC_007973	response regulator containing a LytTR DNA-binding domain																																									-2.16352	-4.76964	-2.05361	-1.81851	-1.16506
Q1LNL1	rraA	Rmet_1382	NC_007973	ribonuclease E (RNase E) inhibitor protein	2.64199	2.72862	3.00803	2.266	2.25079	2.32693	0.511641	0.0138003	0.0163908	-	2.48924	2.52447	2.35053	2.4441	2.44051	2.20442	0.0917393	0.526159	0.288871	-	2.47172	2.58246	2.42186	2.34488	2.42801	2.2609	0.147417	0.31847	0.180585	-	2.70798	2.25757	2.65347	2.3718	2.2647	2.54894	0.144528	0.438569	0.239068	-	2.41388	2.4649	1.97563	2.32995	2.73108
Q1LNL0	ytfP	Rmet_1383	NC_007973	conserved hypothetical protein																																									-2.62475	-2.08943	-1.97764	-1.66674	-3.35193
Q1LNK8	aceA	Rmet_1385	NC_007973	isocitrate lyase	0.678072	1.54002	0.560806	1.11755	0.589888	0.641509	0.143317	0.663209	0.26827	-	0.105708	0.175693	-0.166258	0.383963	0.923864	1.11728	-0.769989	0.0165418	0.0314382	down	0.639519	-0.168432	0.0349804	0.938014	0.223662	1.06386	-0.573157	0.125641	0.0952392	-	0.853744	0.357728	0.542806	1.42631	0.707401	0.799841	-0.393092	0.165982	0.116427	-	1.27186	0.633411	1.10253	1.04255	0.806087
Q1LNK6	uspA3	Rmet_1387	NC_007973	universal stress protein, UspA family	2.641	2.15533	2.18184	2.64475	3.05516	3.08225	-0.601332	0.0291548	0.0273521	down	2.31272	2.28434	2.22827	3.07785	3.17722	3.03978	-0.823174	0.000497942	0.00670615	down	2.21129	2.05848	2.4217	3.12443	3.29231	2.91915	-0.881475	0.00262337	0.0126786	down	2.3155	2.39161	2.06672	2.96661	2.79087	3.07468	-0.686115	0.0043731	0.00928827	down	2.09435	1.71265	1.82595	2.06	1.52893
Q1LNK5	AceR	Rmet_1388	NC_007973	transcriptional regulator, LysR-family.	-2.1251	-2.21143	-1.76231	-2.23822	-2.01112	-2.17627	0.108924	0.546953	0.233932	-	-2.9931	-1.01063	-2.97402	-2.05857	-1.57371	-2.55483	-0.263544	0.679633	0.339657	-	-2.11767	-2.44185	-1.37921	-2.41839	-1.40105	-1.9218	-0.0658324	0.867513	0.346775	-	-2.74242	-2.85838	-2.01999	-2.11948	-2.4633	-2.35656	-0.227151	0.413461	0.229491	-	-3.60233	-2.55625	-3.83994	-1.91339	-1.43016
Q1LNK3	aceB	Rmet_1390	NC_007973	malate synthase A	4.05464	4.02777	4.05225	3.8041	3.79292	3.88183	0.218601	0.110008	0.0717353	-	4.23318	4.04874	3.75591	3.90656	3.94439	3.98571	0.0670543	0.692217	0.343396	-	3.95655	3.96232	3.95039	3.76915	3.72699	3.85278	0.173443	0.221624	0.141774	-	3.86593	3.91249	3.84596	3.84935	3.93707	3.82068	0.00576489	0.960621	0.412406	-	3.77807	3.68355	3.73545	3.69643	3.86839
Q1LNK1		Rmet_1392	NC_007973	conserved hypothetical protein	0.576687	0.00612041	0.297343	0.887642	0.677371	0.887353	-0.524072	0.0319193	0.0290292	-	1.1663	1.2079	1.07071	0.811876	0.189701	0.694987	0.582782	0.0262986	0.0416234	-	1.54028	0.301699	1.37411	0.569677	1.05094	0.664829	0.310213	0.429872	0.221767	-	1.5823	0.827135	1.00654	0.50045	0.553722	0.362557	0.666417	0.0256829	0.0296772	up	0.846993	0.825749	1.0746	0.171447	0.693488
Q1LNK0		Rmet_1393	NC_007973	MFS transporter, DHA2 family
Q1LNJ9		Rmet_1394	NC_007973	Acyl-CoA-binding protein	-1.30441	-1.7608	-2.32459	-0.371226	-2.11472	-1.46025	-0.481205	0.374307	0.178628	-	-1.21833	-0.867815	-1.94304	-1.96272	-2.31825	-0.817441	0.356412	0.480868	0.274553	-	-0.502842	-2.71485	-2.77359	-0.998015	-1.75355	-1.04732	-0.730801	0.314461	0.178912	-	-2.81571	-1.06316	-1.61191	-1.45179	-1.51451	-1.1981	-0.442125	0.36732	0.209736	-	-1.36226	-2.49481	-3.04357	-2.63666	-2.37448
Q1LNJ8	yeaZ	Rmet_1395	NC_007973	O-Sialoglycoprotein endopeptidase	-1.25359	-0.346845	-0.80053	0.380456	0.526057	0.223162	-1.17688	0.00394427	0.00810929	down	-1.43928	0.0815855	-0.072677	0.304537	0.142976	0.395203	-0.757695	0.124554	0.109461	-	-0.946143	-0.515153	0.487454	0.267153	-0.0563408	-0.299944	-0.294903	0.48686	0.241364	-	-1.01093	-0.344556	-0.304621	0.213013	0.265455	0.162271	-0.766949	0.0140447	0.0193509	down	0.172578	0.211734	0.218086	-0.850291	0.550296
Q1LNJ6		Rmet_1397	NC_007973	DNA polymerase bacteriophage-type,uracil-DNA glycosylase superfamily	-2.44764	-4.09413	-2.47597	-3.396	-2.97256	-2.89257	0.0811293	0.872214	0.327013	-	-4.28017	-1.90649	-3.20269	-2.89793	-2.77524	-3.35603	-0.120055	0.848345	0.383891	-	-4.02805	-3.29874	-4.16585	-3.43685	-2.9798	-3.03868	-0.679097	0.053627	0.0552989	-	-2.81308	-3.48074	-4.07604	-3.22053	-2.95138	-2.81084	-0.462368	0.221989	0.143062	-	-2.76972	-2.77763	-3.35801	-3.84161	-3.96298
Q1LNJ3	dadX	Rmet_1400	NC_007973	alanine racemase 2, PLP-binding	-0.259711	-0.979831	-0.652867	0.186525	-0.0821146	0.0661996	-0.687673	0.0198876	0.0207827	down	-0.117458	-0.932909	-1.02115	0.615413	-0.147756	0.0458436	-0.861673	0.0396248	0.0527281	-	-0.617554	-0.767481	-0.650198	-0.130726	0.63911	0.837804	-1.12714	0.0070193	0.018053	down	-0.346846	-1.00214	-0.935893	0.981092	0.90598	0.603215	-1.59172	0.000488101	0.0030675	down	0.0402253	-0.0594958	-0.216338	0.232903	0.0933751
Q1LNJ2	radA	Rmet_1401	NC_007973	DNA repair protein RadA (ATP-dependent serine protease, S16 family)	-0.817714	-0.599459	-0.535911	-1.30202	-0.676383	-1.89326	0.639528	0.0943756	0.064195	-	-0.716438	-0.672797	-0.91522	-1.53085	-0.628734	-1.31415	0.389758	0.185635	0.14289	-	-0.894708	-0.722098	-0.712458	-1.23661	-1.04397	-2.21579	0.722371	0.0719038	0.0668121	-	-0.672812	-0.761166	-0.828645	-1.95873	-2.14532	-0.572114	0.804513	0.112076	0.0875921	-
Q1LNJ1		Rmet_1402	NC_007973	conserved hypothetical protein	-1.05788	-1.28241	-0.794988	-1.09547	-1.06417	-0.574441	-0.133732	0.556749	0.236118	-	-0.18981	-1.04127	-1.14579	-0.618443	-0.710134	-0.790439	-0.0859507	0.768297	0.36404	-	-1.58727	-0.761924	-1.33747	-0.610905	-0.685366	-1.04215	-0.449411	0.138205	0.101387	-	-0.953021	-1.03772	-0.634631	0.195674	-0.990915	-0.187539	-0.547532	0.147203	0.106532	-	-1.25627	-1.7675	-1.01663	-1.73535	-1.45985
Q1LNJ0	dsbB	Rmet_1403	NC_007973	oxidoreductase that catalyzes reoxidation of DsbA protein disulfide isomerase I
Q1LNI9	yheS	Rmet_1404	NC_007973	putative fused transporter subunits of ABC superfamily: ATP-binding components	-1.73503	-2.7488	-2.08877	-2.3728	-2.63718	-1.94565	0.127676	0.7027	0.280879	-	-2.71597	-1.59137	-2.09118	-2.94477	-1.70799	-2.63176	0.295333	0.514691	0.286564	-	-2.24098	-2.01294	-1.6198	-2.42946	-2.19856	-2.24764	0.333976	0.152471	0.108808	-	-1.80575	-1.74624	-1.70171	-2.18605	-2.64235	-2.5847	0.719801	0.00487134	0.0098072	up	-1.9856	-2.54393	-1.59326	-2.17179	-2.48078
Q1LNI7	ansB	Rmet_1406	NC_007973	isoaspartyl dipeptidase with L-asparaginase activity
Q1LNI6	dppD1	Rmet_1407	NC_007973	putative peptide transport fused subunits of ABC superfamily: ATP-binding components	-5.56358	-2.53865	-3.19452	-3.32036	-1.1137	-5.39725	-0.488479	0.716661	0.284322	-	-5.64048	-5.90637	-5.96149	-3.15802	-2.54762	-5.45074	-2.11732	0.0313496	0.0457953	down	-5.53944	-5.83945	-3.12494	-0.413644	-1.6237	-4.62715	-2.61311	0.0861877	0.0749112	-	-5.64396	-5.7628	-5.78157	-3.29413	-4.22982	-5.5368	-1.37586	0.0493305	0.0477666	down	-2.90196	-2.2986	-2.81376	-0.342789	-2.07803
Q1LNI5	dppA1b	Rmet_1408	NC_007973	putative peptide transporter subunit: periplasmic-binding component of ABC superfamily	2.26437	2.6185	2.63664	1.8821	1.98954	2.15507	0.497604	0.0245178	0.0242258	-	2.12953	2.5372	2.53828	2.11554	2.27761	2.20273	0.203041	0.260942	0.178431	-	2.17579	2.73705	2.48237	2.15324	2.30344	1.90272	0.345272	0.147172	0.106021	-	2.56859	2.53867	2.64723	2.26239	2.09592	2.40631	0.329958	0.0495463	0.0478804	-	2.33569	2.40499	2.49409	2.20271	2.38653
Q1LNI4	dppB1	Rmet_1409	NC_007973	putative peptide transporter permease subunit: membrane component of ABC superfamily
Q1LNI3	yliD	Rmet_1410	NC_007973	putative peptide transporter permease subunit: membrane component of ABC superfamily
Q1LNI1	dppA	Rmet_1412	NC_007973	D-aminopeptidase M55	-1.27868	-0.585332	-1.27957	-3.85502	-3.93	-6.09615	3.5792	0.0016404	0.00510127	up											1.2779	-1.53524	-1.65737	-6.03706	-3.96164	-6.12781	4.73727	0.00342612	0.0136981	up	0.240341	-1.23865	-1.86185	-5.96273	-6.00989	-6.23638	5.11628	9.66745e-05	0.00151889	up
Q1LNH8		Rmet_1415	NC_007973	Aldehyde oxidase	-4.21392	-3.01301	-5.1967	-1.62413	-1.69754	-2.16268	-2.31309	0.00620787	0.0104925	down	-1.51508	-2.93135	-1.77976	-5.40024	-1.86934	-3.94573	1.66304	0.12703	0.110944	-	-3.98634	-2.47903	-2.92136	-5.31923	-2.71872	-4.03051	0.893907	0.271294	0.162092	-	-2.25379	-3.85998	-3.58438	-1.76937	-4.00735	-1.17982	-0.913874	0.317909	0.187986	-	-3.42455	-5.04543	-3.46287	-2.97292	-4.17023
Q1LNH5		Rmet_1418	NC_007973	hypothetical protein	4.56966	4.51829	4.84738	3.34909	3.15353	3.30897	1.37458	0.000112622	0.00181751	up	4.59196	4.2535	4.10818	3.39391	3.3717	3.49846	0.896522	0.00187337	0.0122859	up	4.19778	4.51029	4.30907	3.33455	3.46359	3.38594	0.944354	0.000784382	0.00733976	up	4.60175	4.37811	4.54822	3.2309	3.39241	3.13548	1.25643	0.000115339	0.00156651	up	3.86061	4.02734	3.85195	4.0769	4.31981
Q1LNH4	prmB	Rmet_1419	NC_007973	N5-glutamine methyltransferase	-1.20919	0.121163	0.757107	0.449471	0.101343	0.334057	-0.405264	0.449968	0.203598	-	0.773108	0.293925	0.851348	0.596566	0.11415	0.464631	0.247678	0.301271	0.195824	-	0.0521394	0.893615	1.10518	0.521067	0.57102	0.342279	0.205523	0.518886	0.250991	-	0.892122	0.631385	0.743158	0.572411	0.415681	0.475104	0.267823	0.0863466	0.071845	-	-0.245924	0.366346	0.635356	-0.0126383	0.089294
Q1LNH3	dapE	Rmet_1420	NC_007973	N-succinyl-diaminopimelate deacylase	1.53367	1.24892	1.44798	1.20878	1.22004	1.08157	0.240059	0.134671	0.0829392	-	1.79934	1.68987	1.48817	1.2064	1.31205	1.19528	0.421218	0.023274	0.0383122	-	1.56697	1.26133	1.64299	1.32901	1.35212	1.33372	0.152154	0.369803	0.199822	-	1.1371	1.42592	1.22923	1.49934	1.23332	1.33306	-0.0911562	0.549912	0.281027	-	0.850226	1.41274	1.06331	1.12286	1.16341
Q1LNH2	arsC3	Rmet_1421	NC_007973	Putative arsenate reductase or related protein (glutaredoxin family)	-1.94626	-1.83898	-1.81124	-2.59322	-2.31952	-3.52003	0.945433	0.0274892	0.0261301	up	-1.21986	-1.62862	-1.37423	-3.50013	-2.9852	-2.41117	1.55793	0.00232271	0.0127764	up	-2.13991	-1.59815	-1.47098	-1.45143	-1.52827	-2.10598	-0.0411185	0.884541	0.350783	-	-1.42768	-1.69039	-2.14144	-2.26034	-1.94437	-2.68992	0.545043	0.0941895	0.0766506	-	-1.6626	-1.83774	-1.4461	-1.60321	-3.32743
Q1LNH1		Rmet_1422	NC_007973	conserved hypothetical protein
Q1LNH0	dapD	Rmet_1423	NC_007973	2,3,4,5-tetrahydropyridine-2-carboxylate N-succinyltransferase	2.83506	3.16745	3.28146	2.8483	2.87215	2.94334	0.20673	0.246447	0.131877	-	3.0847	3.12404	3.04615	3.13213	3.09243	2.88699	0.0477824	0.723521	0.351784	-	3.14696	3.14868	3.08888	2.93646	2.92339	2.85847	0.222072	0.12906	0.0962853	-	3.15889	3.12915	3.09358	2.94832	2.87153	3.1088	0.15099	0.266012	0.16332	-	3.29775	3.43839	3.04657	2.80253	3.29905
Q1LNG9	dapC	Rmet_1424	NC_007973	Probable succinyldiaminopimelate aminotransferase protein	0.89536	0.383394	0.867602	1.35674	1.41094	1.22603	-0.615785	0.0162555	0.0180695	down	1.22831	1.10997	1.40475	1.42393	1.00812	1.36326	-0.0174244	0.921882	0.403287	-	0.890214	1.2758	1.28178	1.12987	1.13848	1.53528	-0.118612	0.570646	0.26618	-	1.1909	1.26049	1.01455	1.18914	1.33491	1.25819	-0.105433	0.44232	0.240171	-	1.46881	1.19776	1.47588	1.23367	0.688422
Q1LNG7	smc	Rmet_1426	NC_007973	chromosome segregation ATPase	1.94807	2.14672	1.46043	1.59868	1.90646	1.83445	0.0718791	0.752733	0.294043	-	1.92244	2.20857	1.8502	1.74327	1.61024	1.66959	0.31937	0.0741623	0.0783794	-	2.32936	1.82634	2.13578	1.58382	1.66873	1.6128	0.475379	0.0353048	0.0425979	-	2.05763	1.99851	1.42321	1.5266	1.72687	1.8544	0.123826	0.586374	0.293974	-	0.709154	0.692652	0.934768	0.790664	0.858156
Q1LNG6		Rmet_1427	NC_007973	conserved hypothetical protein	0.633696	0.410778	0.991695	1.18592	1.02456	1.1187	-0.431004	0.0594428	0.0456153	-	0.332078	0.956378	-0.0186722	1.24111	1.36306	1.19859	-0.844326	0.0199942	0.0349104	down	0.196243	0.464762	0.230739	1.2218	1.25496	1.19871	-0.927908	0.000701246	0.00685346	down	0.966741	0.375985	0.368773	1.10531	1.02329	1.53784	-0.651645	0.035092	0.0374818	down	0.9854	1.64907	0.993306	0.364524	1.2391
Q1LNG5	ligA	Rmet_1428	NC_007973	DNA ligase, NAD(+)-dependent	1.34092	1.42357	1.26009	1.57594	1.39587	1.14718	-0.0314712	0.849043	0.320228	-	1.34557	1.50578	1.28154	1.33591	1.44888	1.3452	0.000969009	0.994179	0.422592	-	1.21634	1.22757	1.08464	1.32546	1.78675	1.43736	-0.340339	0.0979217	0.0808744	-	1.06386	0.849115	1.20242	1.72519	1.18796	1.39985	-0.399201	0.0811206	0.0691947	-	0.891592	1.48823	0.719883	1.45384	1.71574
Q1LNG4	dmf	Rmet_1429	NC_007973	polypeptide or peptide deformylase	0.680185	1.24674	-0.341472	0.527004	0.334258	0.349224	0.12499	0.768222	0.298813	-	1.242	0.471986	0.956217	-0.31675	0.0968963	0.434158	0.818632	0.0287399	0.043477	up	0.570027	1.05374	0.610255	-0.627557	0.128447	0.240653	0.830827	0.0288471	0.0377586	up	1.13163	1.20831	-0.0802619	1.02594	1.36709	-0.751101	0.205915	0.765265	0.352626	-	-0.0673018	-0.865908	0.0421054	0.783713	0.230806
Q1LNG1	rsuA1	Rmet_1432	NC_007973	16S rRNA uridine-516 pseudouridylate synthase	1.35059	1.69288	2.03297	1.88814	1.1382	1.85886	0.0637483	0.830248	0.31546	-	2.25494	1.89831	1.79543	1.77189	1.73279	1.48609	0.319305	0.122542	0.108466	-	1.94084	1.91054	1.88073	1.60007	1.65387	1.93998	0.179392	0.282768	0.166815	-	1.85757	1.50557	2.05234	1.56879	2.10328	1.62344	0.0399876	0.863188	0.385706	-	1.56365	1.87689	1.86826	2.13062	1.05551
Q1LNG0	glnD	Rmet_1433	NC_007973	uridylyltransferase
Q1LNF9	map	Rmet_1434	NC_007973	methionine aminopeptidase	0.340518	1.32047	0.486241	1.37061	1.2631	1.29048	-0.592319	0.0789902	0.0561995	-	0.790938	1.17024	0.938162	1.631	1.66192	1.42605	-0.60654	0.00882262	0.023512	down	1.34819	0.85138	1.0219	1.37145	1.37101	1.58875	-0.369914	0.090774	0.0774435	-	0.653914	0.830466	0.421238	1.55529	1.48457	1.6089	-0.914378	0.000987986	0.00447256	down	0.830537	0.0581477	0.689057	0.617028	1.14635
Q1LNF8	rpsB	Rmet_1435	NC_007973	30S ribosomal subunit protein S2	3.97727	3.76856	3.93471	3.89059	3.73529	3.78494	0.089908	0.518151	0.225853	-	3.96093	3.78336	3.9381	3.93659	3.75011	3.86976	0.0419813	0.754697	0.360767	-	4.14243	3.91618	3.79876	3.82215	3.79295	3.95215	0.0967064	0.554244	0.261119	-	4.12401	3.84719	3.99761	3.842	3.9171	3.67387	0.178617	0.249295	0.156268	-	3.73265	3.67029	4.01099	3.63939	3.17138
Q1LNF7	tsf	Rmet_1436	NC_007973	protein chain elongation factor EF-Ts	4.44472	4.6008	4.70754	4.23988	4.28014	4.29553	0.312503	0.0551045	0.0430513	-	4.56695	4.51761	4.68736	4.31363	4.30949	4.39013	0.252889	0.0817491	0.0827592	-	4.77888	4.68025	4.55149	4.24824	4.2984	4.30233	0.387214	0.0297689	0.0384502	-	4.71328	4.47811	4.60461	4.2274	4.34019	4.27967	0.316251	0.0449117	0.0445055	-	4.44621	4.4612	4.52016	4.36896	4.32099
Q1LNF6	pyrH	Rmet_1437	NC_007973	uridylate kinase	2.63611	2.62531	2.49619	2.0969	2.09848	2.11612	0.482037	0.00729626	0.0114213	-	2.60913	2.67229	2.57675	2.20457	2.14557	2.17004	0.445995	0.008426	0.022888	-	2.67778	2.60464	2.66314	2.00284	2.20924	2.08227	0.550399	0.00674002	0.017697	-	2.78934	2.49547	2.78228	2.19167	2.11886	2.18029	0.525427	0.00879034	0.0140373	-	1.54502	1.99316	1.92704	1.26735	1.59066
Q1LNF5	frr	Rmet_1438	NC_007973	ribosome recycling factor	2.54743	1.63247	2.08341	2.75031	2.59482	2.50365	-0.528491	0.0837684	0.0587834	-	2.74381	1.55328	2.95647	1.91315	2.37457	2.83617	0.0432226	0.925072	0.403787	-	3.05757	1.37488	2.81796	2.35915	2.34462	2.59513	-0.016161	0.973036	0.371797	-	3.27633	2.84291	2.72879	2.38541	2.3	2.15259	0.670009	0.0117254	0.0170474	up	3.00587	2.10719	2.80808	1.9037	1.61829
Q1LNF4	uppS	Rmet_1439	NC_007973	undecaprenyl pyrophosphate synthase
Q1LNF3	cdsA	Rmet_1440	NC_007973	CDP-diglyceride synthase
Q1LNF2	dxr	Rmet_1441	NC_007973	1-deoxy-D-xylulose 5-phosphate reductoisomerase	0.389035	0.927959	0.855694	0.94825	0.931363	1.15615	-0.287693	0.181984	0.10525	-	0.206995	0.334523	0.727995	1.10797	1.52349	1.02039	-0.794112	0.0107617	0.0253303	down	-0.503754	0.923401	0.850435	1.07928	1.06794	0.770874	-0.549339	0.233106	0.146456	-	0.386333	-0.497567	0.36034	1.35459	1.21355	1.41283	-1.24395	0.00403276	0.00876863	down	0.700332	1.23849	0.971961	1.4808	1.68707
Q1LNF1	yaeL	Rmet_1442	NC_007973	zinc metallopeptidase	0.348511	0.2114	0.427922	0.920813	-0.388787	-0.00498579	0.153598	0.672699	0.271382	-	1.53631	0.025539	-0.0843599	0.0570064	-0.281823	-0.0178659	0.573392	0.258264	0.177467	-	-0.699511	0.438645	-0.111829	0.0873371	-0.078602	-0.195623	-0.0619355	0.84688	0.341483	-	0.114082	-0.199466	0.202673	0.332391	0.86508	-0.530972	-0.18307	0.639036	0.311713	-	0.214952	-0.0379524	0.600409	-0.102694	0.0262889
Q1LNF0	yaeT	Rmet_1443	NC_007973	outer membrane protein assembly factor,outer membrane protein, surface antigen OMA87	3.82668	4.08133	4.12374	3.43422	3.37455	3.37618	0.6156	0.00460288	0.00888442	up	3.73221	4.14261	4.07377	3.55773	3.58234	3.5801	0.40947	0.0381257	0.0514272	-	3.9084	4.26188	3.95831	3.60548	3.40732	3.5408	0.524998	0.0179511	0.0288132	-	4.2017	4.16369	4.42373	3.71312	3.76841	3.4273	0.62676	0.0072037	0.0124418	up	3.61551	3.83422	3.83557	3.44084	3.77006
Q1LNE9	hlpA	Rmet_1444	NC_007973	periplasmic chaperone	2.14494	1.58742	1.35776	1.41417	1.7192	1.81009	0.0488846	0.848897	0.320228	-	1.82845	1.75209	1.75044	1.8502	1.96056	2.18437	-0.22138	0.164581	0.132368	-	2.29568	1.81473	1.961	1.64595	1.96031	2.13416	0.110327	0.614869	0.281392	-	2.37533	2.0924	2.1742	1.85325	1.97637	1.844	0.322771	0.0525418	0.0499819	-	2.45811	1.25814	2.00417	1.59254	1.64445
Q1LNE8	lpxD	Rmet_1445	NC_007973	UDP-3-O-(3-hydroxymyristoyl)-glucosamine N-acyltransferase	0.373711	0.314085	0.438769	-0.489313	-0.429951	0.912924	0.377635	0.37946	0.180216	-	-0.0124585	0.226559	0.223122	-0.00737213	-0.0465443	0.710746	-0.0732024	0.772854	0.365322	-	0.080834	0.552842	0.206426	-0.206089	-0.410307	-0.0410777	0.499192	0.0415257	0.0474401	-	0.116673	-0.217381	0.172882	-0.0857083	-0.689786	0.892783	-0.0150381	0.972109	0.414792	-	0.566829	0.832094	0.878452	0.896463	0.706372
Q1LNE7	fabZ	Rmet_1446	NC_007973	(3R)-hydroxymyristol acyl carrier protein dehydratase	1.49045	0.983884	1.03689	0.757107	1.16886	1.07309	0.170722	0.43374	0.198665	-	1.25752	1.51294	1.67157	0.995067	1.0242	1.01447	0.469428	0.0211107	0.0361347	-	1.8327	0.937657	1.58759	0.74754	1.07149	0.866631	0.557431	0.0818537	0.0727987	-	1.64556	1.45008	1.64837	0.931837	1.02272	1.03507	0.584794	0.00351484	0.00813261	-	0.795241	0.471971	0.319216	0.147206	0.689039
Q1LNE6	lpxA	Rmet_1447	NC_007973	UDP-N-acetylglucosamine acetyltransferase	2.3336	2.16361	2.58944	1.30016	1.64957	1.68494	0.817321	0.00465783	0.00894839	up	1.87167	2.07901	1.93177	1.34437	1.34474	1.36429	0.609684	0.0027369	0.0132288	up	2.06339	2.08237	1.92747	1.49533	1.43859	1.31736	0.607313	0.00469123	0.0155127	up	2.23375	2.03172	2.31091	1.63215	1.64071	1.44144	0.620693	0.00462428	0.00950327	up	1.81926	1.95413	2.02838	1.46647	1.85954
Q1LNE5	lpxB	Rmet_1448	NC_007973	Lipid-A-disaccharide synthase; tetraacyldisaccharide-1-P synthase	-0.567849	-0.452874	-0.741787	-0.309967	-0.477864	-0.413268	-0.187137	0.228645	0.124959	-	-0.839891	-1.13138	-1.47165	-0.118227	-0.604951	-0.236144	-0.827865	0.0108896	0.0253842	down	-0.682012	-1.10749	-0.26422	-0.538772	-0.670487	-0.278984	-0.188493	0.488559	0.241774	-	-0.598828	-0.466056	-0.57916	-0.191132	-0.391302	-0.654245	-0.135789	0.425502	0.234172	-	-0.805582	-2.25981	-0.686563	-1.09915	-0.600092
Q1LNE3	rlmB	Rmet_1450	NC_007973	23S rRNA methyltransferase	-1.59848	-2.4018	-1.69706	-0.396298	-0.602252	-0.191791	-1.50233	0.00124754	0.00460959	down	-4.52056	-0.543307	-2.29967	-0.716851	-0.0817289	-0.288674	-2.0921	0.077854	0.0807338	-	-3.31538	-1.58409	-1.30251	-1.55025	-0.208231	-0.238142	-1.40179	0.0759428	0.0690784	-	-3.68359	-0.827685	-2.41732	0.227377	-0.878657	-0.0159662	-2.08712	0.0335873	0.0362724	down	-0.590334	-0.482915	0.0574723	-1.27781	-0.480681
Q1LNE1		Rmet_1452	NC_007973	conserved hypothetical protein	-0.284222	0.655153	-0.130894	0.744945	0.619529	0.619959	-0.581465	0.0750657	0.0541589	-	0.102377	0.740189	0.639729	0.912232	0.950277	0.671559	-0.350591	0.150144	0.123889	-	0.101652	0.962511	1.15399	0.617074	0.542131	0.650836	0.136039	0.663066	0.293966	-	1.09484	-0.073127	0.290515	0.721519	0.462201	0.614827	-0.162108	0.624182	0.307117	-	0.52933	0.602434	0.135171	0.905708	0.547122
Q1LNE0	pps	Rmet_1453	NC_007973	phosphoenolpyruvate synthase	4.19886	4.3088	4.2939	3.98516	4.05554	4.02462	0.245413	0.0845912	0.0591583	-	4.21984	4.29313	4.30996	4.21142	4.14996	4.09259	0.122987	0.332739	0.210046	-	4.05418	4.21049	4.29324	4.21959	4.25311	4.21576	-0.0435189	0.760731	0.320346	-	4.03729	4.19819	4.14997	4.35362	4.28869	4.3277	-0.194848	0.143064	0.104092	-	4.22843	4.31217	4.29077	4.36734	4.50516
Q1LND9		Rmet_1454	NC_007973	conserved hypothetical protein; putative exported protein	-2.60416	-2.5223	-2.30332	-3.10576	-3.02487	-2.57903	0.426622	0.0692697	0.0510355	-	-3.85901	-3.42327	-3.24399	-2.41672	-3.10366	-2.41147	-0.864804	0.0190692	0.0342794	down	-3.96496	-4.57224	-3.14044	-4.89592	-3.54329	-3.8705	0.210695	0.68742	0.298888	-	-2.65155	-5.30635	-4.13433	-2.29541	-2.60128	-3.18005	-1.3385	0.100474	0.0802234	-
Q1LND8	ybbK	Rmet_1455	NC_007973	putative protease, membrane anchored	1.87411	1.71141	1.66801	2.06082	2.74284	2.75778	-0.769307	0.0155917	0.0176368	down	1.84889	2.44824	2.62496	2.75519	2.53603	2.49336	-0.287495	0.267893	0.181741	-	2.12165	2.40559	2.3265	2.82781	2.9433	2.7131	-0.543488	0.0123329	0.0237907	-	2.4172	2.30731	2.09837	2.49509	2.3086	2.91025	-0.297017	0.187607	0.128065	-	2.53127	2.353	2.25156	2.34442	2.03979
Q1LND7	smpB	Rmet_1456	NC_007973	trans-translation protein																																									-2.30194	-1.34573	-2.32561	-1.32239	-4.21381
Q1LND6	yfjG	Rmet_1457	NC_007973	putative oligoketide cyclase/lipid transport protein	-2.31316	-2.48418	-2.45278	-0.909187	-0.528954	-0.982675	-1.60976	8.92512e-05	0.00160229	down	-3.50703	-3.3578	-2.48622	-0.567134	-0.643095	-0.802584	-2.44608	0.000196666	0.00430933	down	-3.54861	-2.75394	-3.66352	-0.811746	-0.386257	-0.810823	-2.65242	0.000119897	0.00292185	down	-3.73417	-3.62471	-2.75622	-1.03923	-0.705221	-0.697859	-2.55759	0.000162534	0.00179266	down	-1.3677	-3.71631	-3.28457	-1.34956	-3.34972
Q1LND5	yfjF	Rmet_1458	NC_007973	conserved hypothetical protein
Q1LND2	guaB	Rmet_1461	NC_007973	inosine-5'-monophosphate dehydrogenase	4.73611	4.95298	4.92367	4.75777	4.77097	4.84065	0.0811229	0.551627	0.235352	-	4.84342	5.08625	5.01842	4.82605	4.85936	4.7737	0.162996	0.250049	0.173877	-	4.86876	4.95202	5.04204	4.7119	4.65754	4.78118	0.2374	0.126338	0.0953872	-	4.84027	5.02239	4.9436	4.83613	4.77003	4.76397	0.145372	0.262244	0.161885	-	4.58749	4.58122	4.80119	4.66801	4.76172
Q1LND1		Rmet_1462	NC_007973	putative membrane protein	-2.96415	-2.7306	-3.64018	-4.07212	-1.66942	-2.00054	-0.530948	0.460701	0.207766	-	-3.04914	-4.41993	-1.98489	-2.23478	-1.77368	-3.92279	-0.50757	0.553811	0.297304	-	-1.76975	-1.99029	-2.26727	-2.18112	-2.60523	-2.24026	0.3331	0.154686	0.109727	-	-2.04863	-2.17163	-2.38895	-3.18735	-2.92758	-2.92845	0.811388	0.00209555	0.00614656	up	-3.26037	-3.4698	-3.04444	-3.62933	-3.54352
Q1LND0	guaA	Rmet_1463	NC_007973	GMP synthetase (glutamine aminotransferase)	2.81192	2.84034	3.02408	2.80255	2.78782	2.81179	0.0913906	0.497233	0.218828	-	2.38835	2.52801	2.33474	2.78313	3.03031	2.94388	-0.502072	0.0104721	0.025002	-	2.06185	2.5586	2.28416	2.51711	2.92344	2.55175	-0.362563	0.125044	0.0950568	-	2.3469	2.37211	2.79746	2.80562	2.91679	2.84627	-0.350732	0.0786383	0.067482	-	2.43901	2.56189	2.53379	2.85348	2.96442
Q1LNC6		Rmet_1467	NC_007973	conserved hypothetical protein
Q1LNC3		Rmet_1470	NC_007973	conserved hypothetical protein	0.716053	0.779189	-1.03354	-0.97473	-0.347657	-0.182981	0.655691	0.274204	0.143273	-	1.06162	0.440508	-0.0900418	-0.165898	-0.56043	0.238645	0.633257	0.126519	0.110596	-	0.450175	0.179127	-0.794049	-0.412385	-0.750974	0.0309207	0.322564	0.435869	0.22404	-	0.638836	-1.03848	-1.08825	0.472828	0.0137014	-0.264774	-0.569882	0.314683	0.186457	-	-0.0331546	-0.00165837	-0.458646	-0.619134	-0.677121
Q1LNC2		Rmet_1471	NC_007973	conserved hypothetical protein	0.0241011	-0.962189	-1.50589	-4.05433	-4.06302	-3.13827	2.93721	0.000815649	0.0036869	up	-1.24378	-1.5102	-1.51432	-4.34036	-3.23182	-3.44854	2.25081	0.000431066	0.00636308	up											-0.656905	-1.28652	-1.00042	-2.4479	-2.80536	-3.84987	2.0531	0.0023521	0.00660288	up	-3.4235	-2.38648	-2.44054	-1.80356	-3.85201
Q1LNC1		Rmet_1472	NC_007973	KAP P-loop	0.955565	1.51127	1.30484	1.65407	1.47576	1.77037	-0.376177	0.0960505	0.0651722	-	1.64348	1.59673	1.63612	1.77715	1.68047	1.79759	-0.126294	0.316093	0.202126	-	1.30073	1.15821	1.47455	1.60562	1.80592	1.77474	-0.417594	0.0356918	0.0428883	-	1.34092	1.33534	1.23791	1.85492	1.8176	1.84808	-0.535474	0.00324275	0.00789697	-	0.431534	0.942173	0.60723	0.753013	1.08438
Q1LNB4		Rmet_1479	NC_007973	conserved hypothetical protein	0.683138	1.29537	0.530301	0.056821	0.535093	0.708292	0.402868	0.196869	0.111897	-	0.755295	0.495667	0.61368	0.739497	0.313646	-0.198985	0.336828	0.243126	0.171114	-	0.707697	0.645169	0.544739	0.113717	0.879122	0.190024	0.238248	0.359835	0.195738	-	0.528771	0.887029	1.3175	0.322108	-0.156574	0.524877	0.680961	0.050141	0.0483113	up	0.670566	0.520362	-0.316551	0.964996	-0.182098
Q1LNA8	repA	Rmet_1485	NC_007973	replication initiation protein CMGI-3 (GI family Tn4371)
Q1LN95	cbbO	Rmet_1498	NC_007973	Rubisco activation protein	3.38401	3.04576	3.04823	2.59216	2.48508	2.38736	0.67113	0.00524168	0.00954162	up	2.67054	2.87112	2.36904	2.38066	2.54645	2.63725	0.115447	0.536417	0.292225	-	2.40533	2.68076	2.37527	2.63095	2.54837	2.57294	-0.0969625	0.538519	0.257014	-	2.70838	2.42542	2.56029	2.53658	2.55889	2.52162	0.0256703	0.846662	0.381119	-	2.23856	2.15387	2.19262	2.15184	2.28706
Q1LN94	cbbQ	Rmet_1499	NC_007973	Rubisco activation protein	4.00317	4.28323	4.51604	4.29917	4.18929	4.28065	0.0111098	0.949961	0.347584	-	4.25829	4.28266	4.22116	4.21986	4.14447	4.23632	0.0538205	0.653818	0.33044	-	4.12721	4.28708	4.29793	4.08549	4.101	4.50986	0.0052904	0.976846	0.372471	-	4.02463	4.37599	4.27343	4.33475	4.37934	4.12516	-0.0550655	0.730737	0.342896	-	4.52006	4.48643	4.50591	4.41317	4.38811
Q1LN93	cbbS	Rmet_1500	NC_007973	ribulose 1,5-bisphosphate carboxylase/oxygenase, RuBisCO (type I) small subunit (CbbS)	4.76069	4.45582	4.2078	4.20453	4.25192	4.08122	0.295543	0.152206	0.091606	-	4.90396	4.45222	4.44173	4.20221	4.22484	4.27658	0.364763	0.0763068	0.0797892	-	4.91803	4.53221	4.38711	4.25846	4.24208	4.35684	0.326653	0.125144	0.0950568	-	4.91458	4.41214	4.28665	4.29796	4.11271	4.14255	0.353381	0.127011	0.0956866	-	4.65428	4.55514	4.56332	4.43497	4.53447
Q1LN92	cbbL	Rmet_1501	NC_007973	ribulose 1,5-bisphosphate carboxylase/oxygenase, RuBisCo (type I) large subunit (CbbL)	6.37548	6.33706	6.33161	5.82505	5.63536	5.69615	0.629193	0.00239905	0.00607411	up	6.23268	5.95058	5.85346	5.80287	5.77386	5.84544	0.204845	0.213398	0.157263	-	6.01295	6.02161	5.76002	5.84088	5.75357	5.91552	0.0948674	0.543987	0.258642	-	5.99472	5.77459	5.97436	5.81656	5.87873	5.77036	0.0926722	0.485883	0.25709	-	6.02341	6.07115	6.01919	5.94627	5.85519
Q1LN85	cbbR2	Rmet_1508	NC_007973	LysR-type transcriptional regulator (RuBisCO operon transcriptional regulator)																					-4.03274	-3.1549	-4.37316	-4.73502	-4.64424	-4.34549	0.721317	0.0793606	0.0711571	-
Q1LN83	cbbE1	Rmet_1510	NC_007973	D-ribulose-5-phosphate 3-epimerase
Q1LN82	cbbF2	Rmet_1511	NC_007973	fructose-1,6-bisphosphatase I	1.44205	1.13854	1.36511	1.02615	0.904931	1.17848	0.278713	0.116414	0.0749004	-	1.74105	1.59192	1.64406	1.2825	1.28854	1.26176	0.381409	0.0179108	0.032891	-	1.63439	1.78568	1.62148	1.01577	1.13545	1.28827	0.534021	0.011215	0.0225736	-	1.65418	1.56814	1.721	1.33466	1.10324	1.21421	0.430407	0.0151386	0.0203578	-	1.35073	1.68396	1.68803	1.18112	0.989443
Q1LN81	cbbP	Rmet_1512	NC_007973	phosphoribulokinase	0.363228	0.737317	-0.248172	0.282747	0.444512	-0.0808128	0.0686422	0.823051	0.313742	-	0.135347	0.54797	0.453861	0.336028	0.515952	0.0298338	0.0851213	0.674054	0.337381	-	0.744801	0.402444	0.695205	-0.34622	-0.190426	0.340677	0.679473	0.0263134	0.0357068	up	0.373188	0.499174	0.546141	0.189019	0.260761	0.309305	0.219806	0.115562	0.0892837	-	0.540524	0.10233	0.482294	1.13261	0.0342267
Q1LN80	cbbT1	Rmet_1513	NC_007973	transketolase 1, thiamin-binding	0.146931	0.670028	0.264116	1.38914	1.13424	1.19706	-0.879785	0.00338622	0.0074547	down	0.907919	1.34519	0.451516	1.40621	1.24803	1.01982	-0.323147	0.260363	0.178283	-	0.563175	1.15899	0.839249	0.999111	1.17084	1.3287	-0.312413	0.178743	0.121219	-	-0.0239262	0.220074	0.226091	1.21716	1.17294	1.25008	-1.07265	0.000198507	0.00187225	down	0.429585	1.03663	0.607193	1.16309	-0.279494
Q1LN79	cbbZ1	Rmet_1514	NC_007973	phosphoglycolate phosphatase (PGP)	-2.54195	-3.33957	-3.89611	-2.28395	-2.44667	-2.06257	-0.994815	0.0327373	0.029502	down	-2.43594	-1.9876	-2.73187	-2.14475	-1.59141	-2.43388	-0.328457	0.309702	0.199593	-	-3.38768	-3.11957	-2.76195	-2.20299	-2.55662	-2.16363	-0.781988	0.0127182	0.0242664	down	-2.47216	-2.72666	-5.49675	-1.98797	-2.74134	-1.95951	-1.33558	0.166135	0.116427	-	-3.32259	-3.44896	-1.36921	-2.11508	-2.66791
Q1LN78	cbbG1	Rmet_1515	NC_007973	glyceraldehyde-3-phosphate dehydrogenase A (GAPDH-A)	2.40616	2.24141	2.29324	1.66899	1.67061	1.46855	0.710884	0.00189829	0.00544485	up	2.07946	1.99246	2.07531	1.59777	1.57286	1.53667	0.479979	0.0061012	0.0191592	-	2.12597	2.36112	2.11414	1.49244	1.5312	1.84221	0.578462	0.0142315	0.0253913	-	2.56183	2.3078	2.29842	1.67428	1.6043	1.51786	0.790537	0.00123145	0.0048428	up	2.1976	2.23515	2.19475	2.01681	1.85149
Q1LN77	pgk1	Rmet_1516	NC_007973	phosphoglycerate kinase (Pgk)	0.187604	-0.308247	0.10026	-0.274996	-0.574929	-0.799014	0.542852	0.043689	0.0363852	-	-0.769863	0.274391	-1.01873	-0.416035	-0.384486	-0.427917	-0.0952558	0.793841	0.370272	-	-1.04564	-0.473016	-0.441632	-0.0577062	-0.56259	-0.538545	-0.267148	0.319558	0.180923	-	-0.759659	-0.806406	-0.201836	-0.0386897	-0.121994	-0.41041	-0.398935	0.115754	0.0892837	-	-0.418512	0.0121034	-0.686977	-0.0938438	-0.502281
Q1LN76	cbbY	Rmet_1517	NC_007973	CbbY, protein of unknown function linked to the Calvin-Benson-Bassham cycle, HAD-like hydrolase
Q1LN75	cbbA2	Rmet_1518	NC_007973	Fructose-bisphosphate aldolase (Fba)	1.54171	1.62819	1.78217	2.0511	2.15451	2.10191	-0.451816	0.0138348	0.0163908	-	1.6295	1.48341	1.72571	2.01233	2.25016	2.10916	-0.511009	0.0106602	0.0253205	-	1.70279	1.83773	1.60753	2.08678	2.02177	2.25161	-0.40404	0.033889	0.0418659	-	1.37846	1.62785	2.07687	2.02176	2.1235	1.9818	-0.347957	0.14132	0.103582	-	2.18258	1.91657	1.9425	1.94999	1.4863
Q1LN74	pykA2	Rmet_1519	NC_007973	pyruvate kinase	-1.04691	-2.18451	-1.56462	-0.309192	-0.402018	-0.344151	-1.24689	0.00599676	0.0103498	down	-2.03576	-1.8699	-1.84612	-0.202114	-0.506665	-0.402655	-1.54678	4.62344e-05	0.00207221	down	-2.22967	-1.69989	-1.55645	-0.148524	-0.280852	-0.495973	-1.52022	0.000599438	0.00633099	down	-2.16036	-2.317	-2.28295	-0.163197	-0.425626	-0.272966	-1.96617	7.65281e-06	0.000513137	down	-2.32454	-1.76065	-2.00477	-0.907125	-1.27267
Q1LN73	cbbJ1	Rmet_1520	NC_007973	triosephosphate isomerase (CbbJ)	-1.60859	-1.4225	-1.92695	-0.634829	-1.03621	-0.899266	-0.795914	0.00662059	0.0108416	down	-1.90962	-0.892721	-0.906944	-0.917737	-0.921054	-0.737811	-0.377562	0.264385	0.180357	-	-1.94506	-1.56512	-1.85718	-0.908644	-1.13801	-0.640164	-0.893513	0.00418766	0.0145505	down	-1.11079	-0.771856	-1.46348	-0.544401	-0.634357	-1.11833	-0.349679	0.209362	0.138105	-	-1.286	-0.636678	-0.949184	-2.25122	-1.13465
Q1LN72	cbbI1	Rmet_1521	NC_007973	ribose 5-phosphate isomerase (cbbI)	-3.58191	-2.26859	-2.24456	-1.30858	-1.28527	-0.926891	-1.52477	0.00903198	0.0127966	down	-1.59009	-1.38357	-2.42854	-1.39841	-1.42215	-1.4836	-0.366016	0.253826	0.175636	-	-2.35721	-1.87923	-1.41279	-1.48801	-1.1228	-2.08158	-0.318951	0.393882	0.208834	-	-2.50938	-1.6417	-1.82324	-1.43331	-1.57762	-1.57133	-0.464025	0.112634	0.0878442	-	-1.9563	-2.97661	-2.33221	-1.97563	-3.81355
Q1LN71	hoxF	Rmet_1522	NC_007973	NAD-reducing hydrogenase diaphorase moiety large subunit	4.03337	4.27825	4.27382	4.47254	4.4387	4.63464	-0.320145	0.0649352	0.0485581	-	4.12765	4.21901	4.17658	4.66494	4.53291	4.53346	-0.402689	0.0153693	0.0303093	-	3.80311	4.17799	4.1668	4.60199	4.60958	4.50977	-0.524482	0.0185895	0.0295682	-	3.94201	4.17385	3.93929	4.61778	4.62913	4.59754	-0.596434	0.00347373	0.00809518	down	3.84961	4.00226	3.91429	4.30135	4.16285
Q1LN70	hoxU	Rmet_1523	NC_007973	NAD-reducing hydrogenase diaphorase moiety small subunit	3.19425	3.02455	3.30876	2.98268	3.01098	3.27	0.0879642	0.58596	0.245371	-	2.94199	2.60223	2.65672	3.57923	3.14501	3.52601	-0.683101	0.0100041	0.0247922	down	2.81754	2.74097	2.70607	3.33012	3.32703	3.17964	-0.524069	0.00798955	0.0187902	-	3.00932	2.85981	3.03623	3.33147	3.55704	3.14676	-0.376639	0.0502504	0.0483689	-	3.20069	3.36291	3.20905	3.10685	3.24668
Q1LN69	hoxY	Rmet_1524	NC_007973	NAD-reducing hydrogenase hoxS delta subunit	3.37022	3.42782	3.5116	3.47576	3.64941	3.59967	-0.138395	0.315162	0.15832	-	3.41214	3.44018	3.59515	3.85343	3.65633	3.7023	-0.254867	0.0995059	0.095074	-	3.42713	3.66915	3.50411	3.69598	3.79267	3.54071	-0.142991	0.376672	0.203014	-	3.35149	3.42329	3.48605	3.58506	3.58533	3.74918	-0.219579	0.120266	0.0917398	-	3.19594	3.69622	3.56032	3.76606	3.34274
Q1LN68	hoxH	Rmet_1525	NC_007973	NAD-reducing hydrogenase hoxS subunit beta	6.12107	5.96846	6.01872	5.64387	5.67085	5.80305	0.330161	0.0408815	0.0346092	-	6.05212	6.00045	5.95095	5.86647	5.93589	5.81299	0.129388	0.312285	0.200322	-	5.9197	5.95897	5.91369	5.82372	5.79246	5.77103	0.135053	0.319641	0.180923	-	5.80654	5.92957	5.96897	5.87904	5.79234	5.91043	0.0410892	0.739945	0.344874	-	5.77767	5.8732	5.75403	5.798	5.82529
Q1LN67	hoxW	Rmet_1526	NC_007973	([NiFe] hydrogenase C-terminal protease)	0.144382	0.134084	-0.264475	0.613022	0.579677	0.650563	-0.609757	0.00937079	0.01301	down	0.158212	0.460088	0.380441	0.674122	0.718032	0.721387	-0.3716	0.033826	0.04806	-	0.430732	0.62226	0.312583	0.692646	0.0687642	0.711682	-0.0358388	0.879779	0.349367	-	0.312234	0.792217	-0.0752532	0.496299	0.427453	0.748421	-0.214325	0.423106	0.233117	-	0.332162	-0.765899	0.279465	0.358307	0.360904
Q1LN66	hoxI	Rmet_1527	NC_007973	cyclic nucleotide-binding domain (cNMP-BD) protein	5.90271	5.466	5.46061	4.35487	4.43942	4.49389	1.18038	0.000495722	0.00301227	up	5.29225	5.37609	4.99761	4.74393	4.65089	4.6267	0.548145	0.0111028	0.02546	-	5.45919	5.36314	5.41883	4.55633	4.66689	4.42119	0.865585	0.000872595	0.00745031	up	5.53743	5.27932	5.51272	4.20266	4.31559	4.60835	1.06762	0.00069808	0.00375693	up	5.01364	4.85007	4.8344	4.78515	4.37714
Q1LN58	hypA2	Rmet_1535	NC_007973	Hydrogenase nickel incorporation protein hypA (Protein hupA)	0.166054	-0.320819	0.15988	-0.195323	-0.0813411	-0.0174224	0.0997339	0.601212	0.249465	-	0.427664	0.102079	0.0487418	0.0492277	-0.243635	-0.18505	0.319314	0.104242	0.097706	-	0.276944	0.364362	-0.626785	-0.169627	-0.0730302	-0.203523	0.153567	0.61843	0.281932	-	-0.440885	0.373688	0.0937618	-0.144754	-0.279751	-0.19023	0.213767	0.38708	0.217952	-	-1.50106	-0.423691	-1.1547	-0.246256	-0.407356
Q1LN57	hypB2	Rmet_1536	NC_007973	GTP hydrolase involved in nickel liganding into hydrogenases	4.02993	3.82863	3.77657	4.16783	4.08332	4.09525	-0.23709	0.124339	0.0784605	-	4.0103	3.81856	3.7122	4.18264	4.24684	4.17621	-0.35488	0.0390482	0.0521693	-	3.97555	3.85477	3.62085	4.21491	4.18273	4.35404	-0.433504	0.0334937	0.0414942	-	3.80434	3.6213	3.68854	4.26743	4.14806	4.07205	-0.457785	0.0113635	0.0166957	-	3.48361	3.7609	3.37009	3.83655	3.75548
Q1LN56	hypF2	Rmet_1537	NC_007973	carbamoyl phosphate phosphatase and maturation protein for [NiFe] hydrogenases	2.15521	2.65037	2.2431	3.04063	2.78726	3.00636	-0.595192	0.0178359	0.0192013	down	2.61458	2.41387	2.33231	2.97704	3.06062	2.6706	-0.449168	0.0349852	0.0488432	-	2.32601	2.41151	2.12013	2.6292	2.85036	2.83626	-0.486059	0.0206349	0.0312937	-	2.01595	2.16516	2.28339	2.92868	2.92767	2.75269	-0.714845	0.002015	0.00605811	down	2.5338	2.58417	2.63729	2.57872	2.44636
Q1LN54	hypD2	Rmet_1539	NC_007973	protein required for maturation of hydrogenases	0.888858	1.3332	1.64156	1.64702	1.62823	1.78581	-0.399147	0.117777	0.0754655	-	1.6946	1.07754	1.2784	1.59739	1.84541	1.81438	-0.402212	0.0907143	0.0886497	-	1.07647	1.73155	0.897205	1.5982	1.61009	1.7741	-0.425724	0.138738	0.101441	-	0.895367	0.89861	1.82109	2.01969	1.72641	1.28224	-0.471088	0.206268	0.136965	-	0.496292	0.636631	0.631342	0.978144	1.00489
Q1LN53	hypE2	Rmet_1540	NC_007973	carbamoyl phosphate phosphatase, hydrogenase 3 maturation protein	4.14104	4.33393	4.16246	4.2857	4.43773	4.38149	-0.155833	0.275666	0.143579	-	4.1086	4.32113	4.3452	4.25685	4.45204	4.43157	-0.121843	0.409359	0.243745	-	4.16769	4.36517	4.23636	4.24665	4.25342	4.40089	-0.0439156	0.76212	0.320591	-	4.04496	4.10132	4.18451	4.42987	4.57837	4.51403	-0.397158	0.0158632	0.0210238	-	4.06797	4.20333	4.04593	3.87532	4.22645
Q1LN52	hoxX	Rmet_1541	NC_007973	Hydrogenase maturation factor hoxX	-0.364343	-0.314673	-1.39716	0.446494	0.220443	0.51612	-1.08641	0.0157189	0.0176398	down	0.0136512	-0.136056	0.128633	0.450551	0.744198	0.711442	-0.633321	0.00590318	0.0189779	down	-0.00160885	-0.62689	-0.751048	0.0950803	0.1334	0.687528	-0.765185	0.034378	0.0420391	down	-0.476536	-1.3616	0.592398	0.307019	0.740806	0.468808	-0.92079	0.114065	0.0886974	-	-1.25556	-0.980274	-0.167859	-0.560964	-0.528562
Q1LN31		Rmet_1562	NC_007973	conserved hypothetical protein
Q1LN25		Rmet_1568	NC_007973	conserved hypothetical protein
Q1LN24		Rmet_1569	NC_007973	conserved hypothetical protein
Q1LN23		Rmet_1570	NC_007973	conserved hypothetical protein	0.580162	-0.0618709	-0.0543162	0.408892	0.152282	-0.0754406	-0.00725293	0.976861	0.353484	-	-0.0905232	0.69484	0.530322	0.144039	0.052512	0.437108	0.166993	0.525674	0.288871	-	0.0981878	0.138538	0.409898	0.445837	0.64388	0.225761	-0.222951	0.258836	0.157548	-	0.339073	0.750988	0.215605	0.165021	0.364031	0.76277	0.00461468	0.984402	0.418375	-	0.850421	0.484286	0.499829	0.862232	0.686843
Q1LN22		Rmet_1571	NC_007973	organic radical activating enzyme																																									-2.97762	-2.97047	-4.05729	-5.48679	-3.055
Q1LN21	ptpS	Rmet_1572	NC_007973	6-Pyruvoyl tetrahydrobiopterin synthase protein	-1.88708	-2.41249	-3.9381	-1.58098	-1.71674	-1.5878	-1.11738	0.0781326	0.0557829	-	-1.89243	-2.18684	-2.8245	-1.55824	-1.61145	-0.466095	-1.08933	0.0363865	0.0499667	down	-2.66337	-3.00135	-1.95184	-2.02044	-1.69373	-2.07616	-0.608741	0.0914034	0.0777965	-	-1.70364	-2.69606	-2.75481	-1.65274	-1.6806	-1.67952	-0.713884	0.0589779	0.0546111	-
Q1LN19	ldcA	Rmet_1574	NC_007973	L,D-carboxypeptidase A	-0.338517	0.342073	-0.158031	0.683496	0.694679	0.464772	-0.665807	0.0210849	0.0216749	down	0.563797	0.0493186	0.250176	0.689501	0.992854	0.731149	-0.516737	0.0323684	0.0467152	-	0.536358	-0.267376	0.82152	0.34771	0.323016	0.601541	-0.060588	0.849875	0.342282	-	0.377116	0.276108	-0.0891323	0.685145	0.523945	0.380479	-0.341826	0.101127	0.0805464	-	0.539891	0.838503	0.131839	0.0730307	-0.0479878
Q1LN18		Rmet_1575	NC_007973	putative transporter fused subunits of ABC superfamily: ATP-binding components	0.301061	0.313886	0.477481	0.488095	0.581771	0.271034	-0.082824	0.588179	0.246174	-	0.0650246	0.550545	1.15399	0.431108	0.716223	0.443829	0.0594664	0.84712	0.383697	-	0.273467	0.381873	1.11907	0.432582	0.378909	0.692781	0.0900453	0.745861	0.316018	-	0.530859	-0.118741	0.70338	0.697131	0.625147	1.08477	-0.430516	0.15485	0.110719	-	0.621144	0.519014	0.580361	0.593986	0.49338
Q1LN16	betB	Rmet_1577	NC_007973	Betaine-aldehyde dehydrogenase	3.73369	4.34913	4.44968	3.73603	3.77536	3.73612	0.428329	0.0981281	0.0661442	-	4.04202	4.04142	3.82689	3.87145	3.74008	3.91366	0.128384	0.372495	0.226967	-	4.06039	4.20094	3.81491	3.80465	3.66789	3.89155	0.237382	0.198704	0.130044	-	3.95782	3.93707	3.99251	3.97673	3.88114	3.69686	0.110894	0.419211	0.231495	-	4.07478	4.14559	3.97042	3.80662	4.4567
Q1LN15		Rmet_1578	NC_007973	penicillin amidase or acylase	-0.349108	0.0728691	0.162931	0.91167	-1.75912	-1.96554	0.899893	0.297775	0.152385	-	0.386287	-1.38737	2.02408	-2.82307	-1.93676	-2.47038	2.75107	0.0192213	0.0344597	up	0.0772255	2.58958	-0.0066102	-2.35594	-2.39187	-3.03478	3.48093	0.00361513	0.0140518	up	0.070834	2.4502	0.196681	-2.01845	-2.74405	-2.09366	3.19129	0.00377925	0.00840502	up	-1.80435	-1.65023	-1.73047	-2.86862	-1.82973
Q1LN14		Rmet_1579	NC_007973	glutamine amidotransferase	-1.82088	-0.713194	-0.602841	-0.501043	-1.16906	-1.17189	-0.0983058	0.808954	0.309909	-	-0.678253	-2.80301	-1.83114	-0.825614	-1.06865	-1.10781	-0.770109	0.197103	0.149	-	-0.579847	-1.5174	-1.16107	-1.68726	0.009543	-0.535742	-0.348286	0.503584	0.246083	-	-0.980351	-1.73126	-0.534052	-1.70474	-1.57636	-0.482015	0.172482	0.714276	0.337431	-	-1.18966	-0.805374	-2.28789	-2.81889	-1.56757
Q1LN11		Rmet_1582	NC_007973	conserved hypothetical protein	-3.117	-2.91728	-3.05857	-1.82099	-1.07638	-1.80242	-1.46436	0.000941975	0.00384703	down	-5.41497	-2.44979	-1.79336	-1.26103	-2.5269	-1.52396	-1.44875	0.194789	0.148087	-	-2.63431	-2.45217	-2.35647	-1.24699	-1.36474	-1.0832	-1.24934	0.00023609	0.00407183	down	-1.53511	-2.63778	-2.86486	-1.89897	-1.68517	-1.82859	-0.541674	0.187945	0.128206	-
Q1LN10	ansB	Rmet_1583	NC_007973	periplasmic L-asparaginase II	4.45633	4.44456	4.49637	3.60953	3.81164	3.55966	0.805478	0.000942329	0.00384703	up	4.41095	4.15227	4.24037	3.8013	3.70955	3.8053	0.495811	0.00946298	0.0243849	-	4.53238	4.43744	4.41268	3.84299	3.75427	3.76213	0.674371	0.00214429	0.0116391	up	4.551	4.64674	4.34026	3.77262	3.80368	4.06622	0.63183	0.0065541	0.0115869	up	4.04951	4.09052	4.07545	3.75273	3.91452
Q1LN09		Rmet_1584	NC_007973	conserved hypothetical protein	2.70063	2.88466	3.09446	1.68854	1.71624	1.71359	1.18713	0.000230452	0.00239009	up	2.63656	2.54457	2.50253	2.09845	1.97233	1.59796	0.671642	0.00817113	0.0225687	up	2.33221	2.60328	2.46814	1.69235	1.61758	1.85202	0.74723	0.0027731	0.0127819	up	2.70208	2.52654	2.49907	1.50865	1.4834	1.92402	0.937209	0.00164694	0.00545681	up	2.05325	2.38312	1.93744	1.52753	2.14634
Q1LN08	acnA1	Rmet_1585	NC_007973	aconitate hydratase 1	2.31473	2.93034	2.87674	2.99718	3.00475	2.84003	-0.240053	0.284422	0.147396	-	2.98422	2.92235	2.77624	3.06543	3.12212	2.84815	-0.117631	0.434891	0.25647	-	2.50532	2.82227	2.67621	2.9734	2.94396	2.9706	-0.294719	0.0894193	0.0766595	-	2.368	2.71799	2.85238	3.08771	2.8421	3.0215	-0.337645	0.0995695	0.0796317	-	2.66915	2.6568	2.36062	2.79039	2.879
Q1LN07	prpC	Rmet_1586	NC_007973	2-methylcitrate synthase	3.75532	3.8288	3.86554	3.56105	3.63421	3.75225	0.167378	0.231772	0.12599	-	4.04505	3.7403	3.72794	3.78793	3.75368	3.68623	0.0951506	0.529712	0.290014	-	3.79457	3.88523	3.81753	3.71117	3.71897	3.63648	0.14357	0.302282	0.174351	-	3.81091	3.50305	3.82133	3.66123	3.54464	3.85443	0.0250018	0.878896	0.390254	-	3.716	3.80063	3.52974	3.50332	3.52125
Q1LN06	prpB	Rmet_1587	NC_007973	2-methylisocitrate lyase	0.939367	1.42467	1.11996	1.08395	1.3469	1.46443	-0.137097	0.494086	0.218028	-	1.25196	1.4571	1.64318	1.55402	1.8331	1.30038	-0.111755	0.585434	0.308036	-	1.90678	1.48696	1.68893	0.795308	1.59572	1.04268	0.549659	0.0738875	0.0679999	-	1.3844	1.83441	1.43526	0.993712	1.45584	1.51416	0.230121	0.318035	0.187986	-	0.850571	1.43232	0.685386	0.80679	0.908195
Q1LN05	prpR	Rmet_1588	NC_007973	propionate catabolism activator	-2.57874	-1.96049	-2.1372	-1.72615	-2.64641	-2.2127	-0.0303864	0.920307	0.339764	-	-1.38151	-2.08359	-1.97777	-1.91795	-3.11427	-1.82921	0.472856	0.289407	0.19088	-	-2.10337	-2.17999	-1.54503	-3.16491	-2.22057	-2.74542	0.767502	0.0476641	0.0512189	-	-1.69229	-1.71804	-1.56948	-2.4012	-2.7474	-1.54471	0.571169	0.125697	0.0950641	-	-4.45111	-2.50346	-4.2251	-4.14569	-2.8225
Q1LN04		Rmet_1589	NC_007973	conserved hypothetical protein	0.710688	0.673627	0.241626	0.425739	0.48412	0.258279	0.152601	0.424486	0.19519	-	0.0118518	0.665282	0.7994	-0.024096	0.0215072	0.458422	0.340234	0.246534	0.172406	-	0.574356	0.753315	0.524591	0.752041	0.422162	0.813559	-0.0451663	0.798624	0.329951	-	0.899581	0.824488	0.941339	0.945604	0.800091	0.323853	0.19862	0.341582	0.198412	-	0.44076	0.486121	0.39051	0.369631	1.07278
Q1LMZ9		Rmet_1594	NC_007973	conserved hypothetical protein; putative membrane protein
Q1LMZ8		Rmet_1595	NC_007973	conserved hypothetical protein	-0.410889	-0.669793	-1.03618	-1.22179	-1.15989	-0.869466	0.378096	0.121549	0.0769965	-	-0.488799	-0.808828	-1.22481	-0.83292	-1.03214	-0.403635	-0.0845822	0.756266	0.360767	-	-0.23837	-0.460779	-0.950944	-0.480569	-1.74479	-0.632015	0.402428	0.347369	0.192045	-	-0.311385	-0.755644	-0.469955	-0.485196	-0.654887	-1.35854	0.320547	0.28179	0.171345	-	0.300611	-1.40126	-0.601994	-0.145327	-0.630743
Q1LMZ5		Rmet_1598	NC_007973	ABC-type transporter: periplasmic glycine betaine/choline-binding lipoprotein and permease components transmembrane
Q1LMZ4		Rmet_1599	NC_007973	Cytochrome c, class I precursor	-3.9998	-1.03725	-2.47616	-1.65752	-1.97777	-2.26398	-0.537982	0.491129	0.217308	-	-1.55978	-0.656441	-1.21513	-1.82531	-1.73296	-1.57326	0.566727	0.0680719	0.074493	-	-3.69364	-3.5499	-1.95463	-2.06915	-2.03027	-1.62848	-1.15676	0.0585598	0.058202	-	-1.79148	-4.19426	-2.51018	-0.729252	-1.53092	-1.76577	-1.48999	0.0660002	0.0598879	-	-1.37415	-1.92013	-1.2382	-2.0195	0.95889
Q1LMZ3		Rmet_1600	NC_007973	conserved hypothetical protein; putative exported protein	1.30659	1.74558	1.53969	1.10518	1.18027	1.18718	0.373072	0.055372	0.0431781	-	1.54399	1.71399	1.57146	1.16734	1.31492	1.24302	0.368056	0.02622	0.0415657	-	1.3726	1.49728	1.41398	1.47811	1.22688	0.730337	0.28284	0.251174	0.154174	-	1.67424	1.732	1.36182	1.2386	1.12746	1.23321	0.389594	0.0392186	0.0404586	-	1.71284	1.47686	1.4396	1.1485	1.81615
Q1LMZ2		Rmet_1601	NC_007973	Regulatory protein, MarR family	-1.92054	-1.86071	-3.3356	-1.93144	-2.509	-2.34548	-0.110314	0.81022	0.310004	-	-2.09687	-2.25394	-1.78787	-3.26604	-2.14151	-2.05447	0.441116	0.269988	0.182218	-	-1.69966	-1.75903	-2.27466	-3.09243	-2.04071	-2.03794	0.479243	0.222166	0.141811	-	-1.42196	-1.37339	-1.53446	-3.2962	-2.16709	-2.49326	1.20891	0.00775863	0.0129409	up	-1.47704	-3.0955	-2.2826	-2.57193	-1.51671
Q1LMZ1		Rmet_1602	NC_007973	Glyceraldehyde 3-phosphate dehydrogenase	-0.694826	-0.703625	-0.731524	-4.59512	-4.74097	-2.12503	3.11038	0.00508751	0.00940304	up	-2.03043	-2.37393	-2.20974	-2.27253	-2.39566	-4.62553	0.893207	0.221298	0.161039	-	-1.23936	-1.08261	-2.01251	-5.26475	-4.71318	-4.61338	3.41894	4.6156e-05	0.00231262	up	-1.09627	-2.95851	-1.18934	-1.80506	-5.46887	-4.61461	2.21481	0.0832114	0.0701792	-
Q1LMY9		Rmet_1604	NC_007973	putative AraC-type DNA-binding transcriptional regulator
Q1LMY8		Rmet_1605	NC_007973	Transcriptional regulatory protein, LysR family	-3.08382	-4.711	-4.8575	-5.07485	-2.51526	-4.39298	-0.223078	0.789524	0.305073	-	-4.18971	-4.62501	-1.54627	-5.11507	-4.22525	-2.20184	0.393726	0.728708	0.353261	-	-3.09524	-4.2672	-4.664	-4.3431	-5.08867	-4.26844	0.557923	0.275643	0.163599	-	-3.33522	-4.62658	-2.92072	-4.35555	-4.2749	-4.20256	0.650168	0.194757	0.131381	-
Q1LMY5		Rmet_1608	NC_007973	Oxidoreductase, FAD linked, C-terminal domain	-3.25661	-1.57411	-4.02364	-2.3416	-1.59703	-1.12069	-1.26501	0.112584	0.0731242	-	-3.39473	-2.88781	-1.39852	-2.48179	-1.39916	-1.97374	-0.608788	0.330815	0.209234	-	-4.43065	-1.94764	-2.86408	-1.68556	-1.12981	-2.34814	-1.35962	0.0940504	0.0784375	-	-3.30474	-1.94091	-2.22858	-1.17785	-2.24324	-2.00373	-0.683136	0.18303	0.125734	-	-1.58972	-1.65353	-2.35221	-1.83062	-1.85937
Q1LMW6		Rmet_1627	NC_007973	DNA-binding response regulator in two-component regulatory system	-4.44277	-6.38367	-3.9353	-3.4174	-2.95897	-3.01606	-1.78977	0.0323004	0.0293108	down	-1.47654	-3.95729	-4.65253	-2.66711	-2.75729	-3.04968	-0.537426	0.53548	0.292036	-	-3.93827	-4.8554	-3.99445	-3.1263	-2.77028	-3.95269	-0.979613	0.0512939	0.0536478	-	-6.1405	-3.83234	-3.94985	-2.79641	-3.4949	-3.15541	-1.49199	0.0655001	0.0595188	-	-4.70622	-4.74926	-4.67865	-4.39366	-3.85977
Q1LMW5		Rmet_1628	NC_007973	Putative transmembrane outer membrane porin signal peptide protein	3.30588	3.06511	3.05515	0.846841	0.950851	1.54483	2.02787	0.000119054	0.00187814	up	3.02753	2.66203	2.54059	1.15485	1.22029	0.572441	1.76086	0.000371816	0.00581942	up	2.83513	2.94532	2.78994	0.449167	1.12687	1.027	1.98912	0.000115556	0.00292185	up	3.38974	2.97151	3.19889	1.14492	0.694509	1.0909	2.20994	3.14612e-05	0.000823409	up	3.20675	2.96117	2.78986	2.17418	3.06841
Q1LMW4		Rmet_1629	NC_007973	Glutathione-dependent formaldehyde-activating enzyme, GFA
Q1LMW3		Rmet_1630	NC_007973	potassium-efflux system protein	-2.72147	-3.36386	-3.14112	-4.83659	-3.51574	-4.25696	1.12761	0.0236748	0.0235693	up	-3.11122	-3.50698	-2.50334	-3.41024	-3.4137	-4.36606	0.689489	0.118366	0.10591	-	-3.311	-3.07931	-2.82283	-2.77421	-4.24985	-2.69988	0.170267	0.71971	0.308204	-	-2.4286	-3.4377	-3.31147	-2.64117	-2.5337	-3.42538	-0.192509	0.621708	0.306996	-
Q1LMW1	garR	Rmet_1632	NC_007973	tartronate semialdehyde reductase	1.99718	2.25813	2.43494	2.23057	1.90326	2.25268	0.101245	0.596654	0.248247	-	2.14671	2.24533	2.24423	2.27419	2.21872	2.25537	-0.0373347	0.755924	0.360767	-	1.67778	2.09641	2.17563	2.27866	2.06827	2.41103	-0.269384	0.219843	0.140839	-	2.03485	2.31643	2.22736	2.24933	2.30179	1.99309	0.0114744	0.941629	0.407821	-	2.07963	1.87116	2.39794	1.74963	1.85639
Q1LMW0	garL	Rmet_1633	NC_007973	alpha-dehydro-beta-deoxy-D-glucarate aldolase	-1.2619	-1.85138	-1.13763	-2.12594	-0.78144	-1.58249	0.079647	0.844519	0.31955	-	-1.58729	-2.5365	-0.897633	-1.78871	-0.961381	-1.2594	-0.33731	0.489793	0.2774	-	-0.939577	-5.2363	-0.478925	-1.66868	-1.01852	-1.25242	-0.90506	0.504587	0.246299	-	-0.916256	-2.07061	-1.62668	-1.61794	-1.45648	-1.25003	-0.0963663	0.768949	0.353989	-	-0.556888	-1.95023	-0.690383	-0.794298	-2.13554
Q1LMV9	ybiC	Rmet_1634	NC_007973	hydroxyacid dehydrogenase	-0.975278	-0.669106	-0.71408	-0.620688	-0.40011	-0.305994	-0.34389	0.0743895	0.0538605	-	-1.02944	0.0926366	-0.808218	-0.759856	-0.31939	-0.160718	-0.168354	0.639501	0.325608	-	-1.10488	-0.770454	-1.47066	-0.201208	-0.391846	-0.637647	-0.705098	0.024131	0.0337819	down	-1.09583	-0.938979	-0.807726	-0.305645	-0.161296	-0.0577525	-0.772613	0.00175557	0.00556774	down	0.171232	-0.115404	-0.34623	-0.0394038	-0.0360007
Q1LMV8	bug	Rmet_1635	NC_007973	Extra-cytoplasmic Solute Receptor	-0.110046	-0.00670363	0.0501772	-0.156587	0.120968	0.184973	-0.0719753	0.644702	0.262466	-	-1.08014	-0.527235	-0.301459	0.477036	0.0923458	-0.161631	-0.772196	0.0303113	0.044999	down	-0.681694	-0.399551	-0.0569235	-0.000984116	0.125758	-0.116068	-0.382291	0.10932	0.0867844	-	-0.585194	-0.623858	-0.724404	-0.306853	-0.029918	-0.0404611	-0.518741	0.00933085	0.0146365	-	-0.881717	-0.486626	-0.123631	0.000728525	0.0531367
Q1LMV7		Rmet_1636	NC_007973	acetolactate synthase large subunit	-0.327153	0.314729	0.127181	1.10589	0.839038	0.726094	-0.852088	0.00799701	0.0120592	down	0.213403	-0.0158706	0.420201	0.967263	0.255756	0.740505	-0.448597	0.103015	0.0969238	-	-0.493752	-0.105376	0.311723	1.05199	0.722759	0.792886	-0.951679	0.00841564	0.0193432	down	0.182423	0.182383	-0.309465	0.934499	0.705869	0.802528	-0.795852	0.0052081	0.0101465	down	0.457026	-0.0164745	0.311229	0.142973	0.941153
Q1LMV3		Rmet_1640	NC_007973	ABC-type transporter, periplasmic component; possible urea/short-chain amide ABC transporter precursor up with Au	0.596588	-0.036993	-0.288568	-1.0131	-0.493779	-1.22232	1.00008	0.0174718	0.0188836	up	0.386634	0.0925787	0.022803	-0.497335	-0.336918	-1.20499	0.847088	0.0196662	0.0347014	up	0.864696	-0.405373	0.0692554	-0.660999	-0.927563	-1.092	1.06971	0.0225384	0.0330962	up	-0.183791	0.26559	-0.47803	-0.482845	-0.624452	-0.471957	0.394341	0.116409	0.0894991	-	-0.0581955	-0.568442	-0.374125	-0.507197	-2.05327
Q1LMV2		Rmet_1641	NC_007973	conserved hypothetical protein	-0.823749	-0.773347	-0.685824	-1.43159	-1.20853	-1.24804	0.535081	0.00695471	0.0111421	-	-1.39074	-3.25974	-1.88319	-1.01789	-0.820788	-0.915564	-1.25981	0.0411069	0.0541613	-	-0.792996	-1.65141	-1.23729	-1.02941	-1.43114	-1.56155	0.113469	0.693616	0.30069	-	-1.49324	-1.78298	-0.386083	-1.76811	-0.813545	-0.904064	-0.0588619	0.900225	0.395921	-	-1.28402	-1.28604	-1.81326	-0.808021	-1.6053
Q1LMU9		Rmet_1644	NC_007973	Metallo-beta-lactamase-like protein	-1.13824	-0.865242	-0.456791	0.332496	0.427014	0.217353	-1.14571	0.0015687	0.00503469	down	-0.667081	2.35923	2.2925	0.391316	0.178792	0.0744016	1.11338	0.235967	0.168098	-	-1.06695	-0.781807	-0.437286	0.401695	0.227563	0.368763	-1.09469	0.0017125	0.0106421	down	-0.913707	-1.53002	-0.477452	0.546547	0.321151	0.0938204	-1.29423	0.00527599	0.0102175	down	-0.343314	-0.0335067	-0.37235	0.0426887	-0.0443736
Q1LMU8	polB	Rmet_1645	NC_007973	DNA polymerase II	-2.57793	-0.61826	0.182058	0.167357	0.074373	-3.67462	0.139586	0.915155	0.338319	-	0.373694	-0.105291	-0.522853	0.19336	-2.46854	-1.48903	1.16992	0.143425	0.120359	-	-0.500389	-0.45228	-0.539566	-3.53497	-1.83902	-5.59461	3.15879	0.0139689	0.0252707	up
Q1LMU7		Rmet_1646	NC_007973	putative MscS Mechanosensitive ion channel																																									-4.09601	-3.02285	-4.14052	-2.69008	-4.17011
Q1LMU3	creD	Rmet_1650	NC_007973	inner membrane protein
Q1LMT7	yqjG	Rmet_1656	NC_007973	S-transferase	-0.634915	-0.479871	-1.14415	-0.804761	-0.80311	-1.27874	0.209224	0.418307	0.193433	-	-0.662205	-0.88101	-0.638609	-0.657969	-0.796369	-0.479172	-0.0827711	0.599119	0.312733	-	-0.478084	-0.95116	-0.787208	-0.967396	-1.39754	-0.487188	0.211889	0.472079	0.235931	-	-0.380558	-1.02388	-0.532335	-0.662634	-0.83369	-0.759037	0.106195	0.612307	0.304003	-	-0.322206	-1.58505	-0.169047	-0.495337	-1.55799
Q1LMS4	phaC2	Rmet_1671	NC_007973	Poly(3-hydroxybutyrate) polymerase
Q1LMR9	uspA4	Rmet_1676	NC_007973	universal stress protein, UspA family
Q1LMR8	uspA5	Rmet_1677	NC_007973	universal stress protein, UspA family	-0.733324	-1.32079	-0.627573	-0.605449	-0.605187	-0.809398	-0.22055	0.353998	0.172312	-	-1.94716	-1.49706	-2.1615	-0.845545	-0.660733	-0.445973	-1.21782	0.00163476	0.0114321	down	-2.32917	-2.48259	-1.58051	-0.521669	-1.04325	-0.888977	-1.31279	0.00443761	0.0150127	down	-2.06383	-2.34523	-2.32208	-0.576135	-0.934374	-0.684973	-1.51188	9.47956e-05	0.00151379	down	-2.15421	-2.56088	-2.22459	-3.18455	-3.25571
Q1LMR4	aroG	Rmet_1681	NC_007973	3-deoxy-D-arabino-heptulosonate-7-phosphate synthase, phenylalanine repressible	-1.71372	-1.85225	-1.90437	-0.704819	-0.713657	-0.329062	-1.24093	0.000295034	0.00253892	down	-1.08966	-2.60657	-1.11475	-0.669178	-0.75458	-0.954985	-0.810746	0.115374	0.104287	-	0.470253	-0.473197	-0.883513	-0.331719	-0.302132	-0.314824	0.0207394	0.955323	0.367744	-	-1.58633	-0.609903	-0.386238	-1.19359	-0.335771	-0.198056	-0.28502	0.520227	0.270415	-	-0.0278999	-0.203534	-0.331602	-0.246189	-0.120117
Q1LMR2		Rmet_1683	NC_007973	putative transporter subunit: membrane component of ABC superfamily	-2.08626	-3.85673	-3.98966	-3.34337	-3.55425	-3.35224	0.105731	0.846975	0.320184	-	-3.9648	-3.91125	-3.45021	-3.38405	-3.49	-3.23239	-0.406605	0.0731693	0.0779973	-	-4.60966	-4.39993	-3.12451	-3.2973	-3.5281	-3.47441	-0.611432	0.186537	0.124263	-	-4.42712	-4.80057	-4.305	-2.93308	-3.13294	-3.29022	-1.39215	0.000349992	0.00250684	down	-3.88817	-6.1728	-3.90468	-1.98714	-2.03585
Q1LMR1	rbbA	Rmet_1684	NC_007973	fused ribosome-associated ATPase: ATP-binding protein ; ATP-binding protein ; membrane protein	0.667957	0.889878	0.932575	-0.960275	-0.529657	-1.21928	1.73321	0.000214344	0.00237612	up	0.948671	1.00152	0.63755	-0.987727	-1.32098	-1.53487	2.14377	4.59317e-05	0.00207221	up	1.02824	1.83956	-1.30123	-1.53312	-1.42005	-2.37693	2.29889	0.0334702	0.0414942	up	1.03898	1.08624	1.18018	-1.13691	-1.19029	-0.969525	2.20071	3.22066e-06	0.000449989	up	-1.39223	-1.31413	-1.20181	-2.00897	-1.92753
Q1LMR0		Rmet_1685	NC_007973	putative HlyD family secretion protein	2.34944	1.7683	2.18717	1.88357	1.69592	1.91895	0.268825	0.211815	0.117643	-	1.9802	2.06977	2.46223	1.88313	1.82159	2.21149	0.198662	0.346254	0.214933	-	1.46755	1.53595	2.05292	2.1018	1.53924	1.66582	-0.0834836	0.742353	0.314835	-	2.42912	2.17496	2.40777	1.80332	1.6282	1.7904	0.596646	0.0049372	0.00989435	up	2.6452	2.77649	2.4694	2.24719	1.97285
Q1LMQ9		Rmet_1686	NC_007973	RND efflux system, outer membrane lipoprotein, NodT	-0.0926244	0.11161	-0.14233	0.0573088	-0.0693855	0.23528	-0.115516	0.470209	0.211241	-	-0.45426	0.769933	0.470412	0.342589	0.29655	0.811295	-0.221449	0.555138	0.297406	-	0.345872	0.136199	0.979841	0.217658	0.22522	0.499683	0.173117	0.524213	0.252516	-	0.839725	0.691061	0.583162	0.375565	0.30367	0.290287	0.381475	0.0239686	0.0281301	-	0.507192	-0.145123	0.350194	-0.0865348	0.191531
Q1LMQ1		Rmet_1694	NC_007973	conserved hypothetical protein	-2.84082	-2.50299	-2.721	-2.34779	-1.8173	-2.49193	-0.469265	0.0784807	0.055934	-	-2.68192	-1.6598	-1.96733	-1.26227	-2.67191	-2.55942	0.06151	0.899572	0.396872	-	-3.57834	-2.15672	-1.48029	-1.82754	-1.68357	-1.73692	-0.655773	0.262595	0.158856	-	-2.93854	-2.1779	-3.22522	-1.87978	-2.212	-2.80613	-0.481252	0.233027	0.148653	-	-3.13413	-3.16004	-2.94986	-3.64769	-3.75393
Q1LMQ0		Rmet_1695	NC_007973	conserved hypothetical protein; putative exported protein	3.07271	3.11071	3.52156	2.26022	2.31934	2.4471	0.892771	0.00214477	0.00580666	up	3.15398	2.97178	2.87757	2.56298	2.55421	2.47064	0.471834	0.012423	0.0267358	-	2.7598	3.36329	2.83352	2.33988	2.24442	2.40895	0.65445	0.0191979	0.0299935	up	1.92319	3.02617	3.20115	2.52385	2.40443	2.67411	0.182706	0.627211	0.308105	-	3.21563	3.5592	3.32342	3.31713	3.69335
Q1LMP9		Rmet_1696	NC_007973	conserved hypothetical protein; putative exported protein	2.4429	2.83439	2.75491	2.27857	2.49147	2.58965	0.224167	0.233663	0.126542	-	2.74674	2.9615	2.64425	2.69184	2.72786	2.59576	0.112346	0.451047	0.262854	-	2.33624	2.89953	2.51329	2.68325	2.63952	2.48084	-0.0181852	0.927616	0.361029	-	2.49082	2.82211	2.58739	2.64683	2.55326	2.69158	0.00288399	0.984125	0.418375	-	2.17247	1.38434	1.77963	2.75666	2.99705
Q1LMP8		Rmet_1697	NC_007973	putative Histidine kinase	0.728085	-1.01715	-1.08083	-1.64678	-1.33243	-1.71384	1.10772	0.0757057	0.0543815	-	-0.601266	-1.53085	0.284307	-1.43963	-1.6388	-1.45764	0.896087	0.0973206	0.0937125	-	-1.11492	-1.21121	-1.58978	-1.6263	-1.43109	-1.2901	0.14386	0.478595	0.237836	-	-1.78321	-1.95569	-1.27345	-1.61189	-1.94503	-1.4062	-0.0164109	0.947852	0.409632	-	-0.766873	-0.737159	-0.876447	-0.225268	-1.22048
Q1LMP6		Rmet_1699	NC_007973	response regulator, LuxR-family (fragment)	-5.01282	-4.2629	-4.74878	-2.55674	-2.17137	-2.40525	-2.29705	7.66509e-05	0.00160229	down	-4.03712	-3.41887	-3.30232	-1.9867	-2.42763	-1.95801	-1.46199	0.00135837	0.0103055	down	-4.08538	-4.2285	-2.46327	-2.2714	-2.37603	-2.30785	-1.27396	0.0407899	0.0468388	down	-4.66607	-3.8964	-4.4974	-2.69357	-2.6887	-1.91869	-1.91964	0.000944235	0.00437994	down	-2.9969	-3.32469	-3.35094	-2.56038	-3.49906
Q1LMP5		Rmet_1700	NC_007973	conserved hypothetical protein	-0.228457	0.267681	-0.0303193	0.232663	0.210641	0.368773	-0.267724	0.167426	0.098809	-	-0.223914	0.0368154	-0.134709	0.358622	0.323759	0.317957	-0.440716	0.0145902	0.029005	-	0.0026963	0.273976	-0.131996	0.284219	0.291991	0.175942	-0.202492	0.256408	0.156404	-	0.115378	0.084839	0.0950398	0.0338273	0.0938615	0.231457	-0.0212964	0.862431	0.385706	-	-0.395606	-0.378929	-0.449648	-1.18887	-0.734326
Q1LMP4	acrA	Rmet_1701	NC_007973	Cation/multidrug efflux system, mebrane-fusion component	2.89353	2.73992	2.46305	2.15328	1.99867	1.89223	0.684105	0.00670538	0.0108974	up	2.40872	2.68089	2.73968	2.30621	2.05307	2.29756	0.390818	0.0472363	0.0591476	-	2.26881	3.09431	2.85379	2.34436	1.79558	2.30768	0.589767	0.0808268	0.0721774	-	2.63102	2.89178	2.78641	2.28254	2.23997	2.313	0.491235	0.00846355	0.0136723	-	3.03504	2.82021	3.0483	2.78865	2.95191
Q1LMP3	acrF	Rmet_1702	NC_007973	multidrug efflux system protein	2.76333	3.0028	2.98603	2.13055	1.83236	1.94101	0.949413	0.000786842	0.00364443	up	2.90025	2.85729	2.80722	2.24942	2.53147	2.41619	0.455894	0.0143038	0.0287565	-	2.9849	2.93566	2.70814	2.2936	2.44123	2.573	0.440293	0.0319482	0.0400866	-	3.16586	2.65214	3.14331	2.35982	2.46353	2.34621	0.59725	0.0165461	0.0216635	up	3.09967	3.04569	2.92636	2.95827	3.06634
Q1LMP2	acrC	Rmet_1703	NC_007973	Cation/multidrug efflux system outer membrane porin	0.51623	0.531133	0.663581	1.0054	1.04933	0.953437	-0.432409	0.0128172	0.0156231	-	-0.046894	1.4741	1.54636	1.0072	0.919677	1.37854	-0.110616	0.818871	0.37766	-	0.651418	1.36335	1.56562	1.10229	1.01873	1.23232	0.0756812	0.785789	0.327726	-	1.05503	1.68557	1.0803	1.30141	1.10949	1.37628	0.0112394	0.959683	0.412185	-	1.75388	1.73157	1.85213	1.51258	1.43421
Q1LMP1		Rmet_1704	NC_007973	conserved hypothetical protein; putative exported protein	3.53719	3.02418	3.00181	1.78427	1.50763	1.73659	1.51156	0.000297246	0.00253892	up	3.04542	2.42852	2.39234	1.60495	1.81377	1.52807	0.973164	0.00489019	0.0174076	up	2.60071	2.85857	2.59822	1.65775	1.87502	2.09349	0.810408	0.00403906	0.01445	up	3.07186	2.56972	2.79687	1.96936	1.911	2.12294	0.811719	0.00343167	0.00803563	up	2.50189	2.49035	2.34564	2.74395	2.61468
Q1LMP0		Rmet_1705	NC_007973	conserved hypothetical protein; putative exported protein	5.28228	4.86654	5.17587	3.98238	4.55142	4.59577	0.731706	0.0179748	0.0193001	up	5.29547	4.95277	5.07464	4.52683	4.6116	4.4704	0.571348	0.00765689	0.0214488	-	5.52765	5.24287	5.14639	4.61487	4.52102	4.44717	0.777947	0.00312184	0.0133298	up	5.30275	5.18062	5.29064	4.5983	4.39925	4.58809	0.729454	0.00123791	0.0048428	up	5.25099	5.31959	5.27568	5.09889	5.37377
Q1LMN9		Rmet_1706	NC_007973	conserved hypothetical protein; putative exported protein	1.42594	1.37008	1.69054	0.318727	0.415707	0.267337	1.1616	0.000230262	0.00239009	up	1.1112	0.978684	1.28481	0.419286	0.619882	0.0908016	0.748242	0.0072989	0.0210438	up	1.70322	1.60249	1.22722	0.01382	0.706053	0.619872	1.06439	0.00568051	0.0166809	up	1.6557	1.56814	1.80757	0.518438	0.642494	0.519349	1.11704	0.000147274	0.00174952	up	0.946308	1.48705	1.11168	-0.0704663	1.10598
Q1LMN8		Rmet_1707	NC_007973	conserved hypothetical protein	-2.32041	-1.36566	-1.48093	-1.89682	-2.14796	-1.66455	0.18078	0.566184	0.239274	-	-1.21166	-0.912064	-1.56786	-2.24662	-2.00605	-1.90013	0.820406	0.00868291	0.0233198	up	-2.45452	-1.868	-0.946431	-2.25731	-1.86303	-1.89942	0.250274	0.55367	0.260988	-	-1.70474	-0.835382	-1.51685	-1.66986	-1.97148	-1.69045	0.424939	0.152632	0.109808	-
Q1LMN6		Rmet_1709	NC_007973	hypothetical protein, putative membrane protein (permease)	-3.65276	-3.023	-3.07777	-1.91533	-2.88485	-2.74568	-0.735887	0.0636214	0.0478812	down	-3.23523	-3.1402	-3.0807	-2.75501	-2.74315	-2.1328	-0.60839	0.0272271	0.0424793	down	-3.65765	-2.62518	-2.9178	-2.12137	-3.05559	-2.02472	-0.666313	0.142598	0.103574	-	-3.56478	-5.14924	-2.98761	-2.11761	-2.03153	-2.94215	-1.53678	0.0446185	0.044441	down
Q1LMN5		Rmet_1710	NC_007973	outer membrane heavy metal efflux protein
Q1LMN4		Rmet_1711	NC_007973	multidrug resistance efflux pump																																									-0.747423	-0.760789	-0.981186	-2.32991	-0.297902
Q1LMN0		Rmet_1715	NC_007973	transcriptional regulator, Helix-turn-helix, AraC family
Q1LMM6	bug	Rmet_1719	NC_007973	Extra-cytoplasmic Solute Receptor	-4.08859	-1.76076	-2.00177	-3.52812	-4.79681	-2.81746	1.09709	0.213805	0.118507	-	-4.47823	-3.72281	-3.79944	-1.86488	-4.12697	-4.79695	-0.403893	0.620825	0.320333	-	-6.76195	-5.81666	-6.24956	-2.05737	-2.27014	-3.30633	-3.73144	0.000120446	0.00292185	down	-2.10077	-3.74402	-3.02894	-2.26926	-2.23525	-3.60779	-0.253808	0.665684	0.321332	-	-3.68496	-2.96463	-2.7451	-1.39549	-2.01912
Q1LML5		Rmet_1732	NC_007973	transcriptional regulator, AraC family	-3.26667	-2.49047	-3.06943	-2.62053	-2.53459	-2.36772	-0.434574	0.11193	0.0727711	-	-2.30309	-2.18741	-3.45155	-3.31507	-2.41087	-2.78441	0.189435	0.665238	0.334326	-	-2.34217	-3.5386	-3.26007	-2.99247	-2.24069	-2.6058	-0.433958	0.287648	0.168901	-	-3.21889	-3.05237	-3.51872	-2.16749	-2.57848	-2.8351	-0.736305	0.0180728	0.0230732	down	-2.52254	-2.49779	-3.42876	-2.40036	-1.70484
Q1LML1	cybB	Rmet_1736	NC_007973	cytochrome b561
Q1LMK8		Rmet_1739	NC_007973	conserved hypothetical protein; putative exported protein
Q1LMK6	UspA6	Rmet_1741	NC_007973	universal stress protein, UspA family	2.02878	2.03473	2.09779	0.754001	0.805774	1.13721	1.15477	0.000312013	0.00253892	up	1.6686	1.24643	1.15564	0.853643	0.995443	0.754876	0.488903	0.0371959	0.0506582	-	1.85873	1.97541	1.44219	0.908888	0.978558	0.672641	0.905415	0.00408195	0.0145345	up	1.87468	1.71445	1.96741	0.8444	0.610361	1.09119	1.00353	0.00118999	0.00477029	up	0.985126	1.61818	1.3794	1.36023	1.59774
Q1LMK5		Rmet_1742	NC_007973	putative glutamine amidotransferase	-2.71723	-3.30871	-3.38944	-1.83933	-1.75559	-2.96123	-0.953075	0.0488884	0.0393569	down	-2.93974	-3.10549	-2.87738	-2.12685	-2.22518	-2.58861	-0.660658	0.00887641	0.0235281	down	-1.75842	-3.04565	-3.31583	-2.62379	-2.34745	-3.16938	0.00690867	0.98859	0.375619	-	-3.31056	-3.2806	-1.32959	-1.89278	-3.18739	-3.24963	0.136353	0.845316	0.380688	-	-3.92528	-3.87165	-3.95083	-3.62141	-6.36164
Q1LMK3		Rmet_1744	NC_007973	putative Acyl-CoA synthetase (AMP-forming)/AMP-acid ligase II	-4.81675	-4.32653	-4.36866	-4.12406	-2.88859	-3.6205	-0.959597	0.0325122	0.0294332	down	-4.63845	1.54155	-4.23732	-2.77019	-2.9165	-3.70235	0.684941	0.698775	0.344681	-	-4.99438	-4.92696	-3.57585	-3.51364	-3.92258	-3.84563	-0.738446	0.127736	0.0957885	-	1.42514	-4.34415	-5.06577	-3.29576	-3.37644	-3.44108	0.709497	0.694416	0.331586	-	-5.09864	-3.9981	-4.17291	-4.42598	-3.53517
Q1LMK2		Rmet_1745	NC_007973	conserved hypothetical protein
Q1LMJ6	agrR	Rmet_1751	NC_007973	DNA-binding response regulator in two-component regulatory system with AgrS	-2.76121	-5.09203	-1.64103	-5.75667	-4.47608	-5.58206	2.10684	0.0616896	0.0470752	up	-4.93522	-3.65015	-5.34432	-4.2696	-6.10506	-2.06923	-0.49527	0.659254	0.332336	-	-5.06746	-5.30083	-3.15101	-5.71416	-5.91944	-5.66236	1.25889	0.0752614	0.0686716	-	-2.55189	-5.33191	-5.49191	-5.7678	-5.57843	-5.94712	1.30588	0.159412	0.113118	-
Q1LMI7		Rmet_1760	NC_007973	Alpha/beta hydrolase fold precursor	-2.36433	-2.54382	-1.63002	-1.43534	-1.66004	-1.88491	-0.519293	0.114005	0.0737356	-	-3.50835	-1.64128	-1.07764	-1.94597	-2.01845	-2.49566	0.0776073	0.907295	0.399661	-	-0.852265	-1.11399	-1.144	-2.03394	-2.10361	-0.973427	0.666906	0.0961822	0.0796622	-	-1.55984	-1.0961	-2.02696	-1.65249	-1.05895	-1.93253	-0.012976	0.969807	0.414523	-	-2.57258	-1.97142	-1.68055	-1.12654	-1.90915
Q1LMI6		Rmet_1761	NC_007973	conserved hypothetical protein
Q1LMI1	gadB	Rmet_1766	NC_007973	glutamate decarboxylase B, PLP-dependent	4.83441	5.03226	4.91724	4.94794	5.04635	5.06126	-0.0905476	0.501794	0.220009	-	5.2397	5.18696	5.09981	4.94245	5.25075	5.1976	0.0452256	0.758183	0.361507	-	5.01829	5.13045	5.09122	5.09499	5.09454	5.14582	-0.0317961	0.81047	0.333624	-	5.0408	4.9959	4.89711	4.90122	5.09031	5.23928	-0.0989999	0.503834	0.264047	-	5.11572	5.06328	5.05961	5.13091	5.12314
Q1LMH8	bug	Rmet_1769	NC_007973	Extra-cytoplasmic Solute Receptor	1.63366	1.98006	2.0633	1.23345	1.48524	1.52476	0.477855	0.0349076	0.0308773	-	1.85782	2.0356	1.80061	1.5274	1.53606	1.44481	0.395256	0.0222046	0.03706	-	1.92931	1.69092	2.26812	1.46371	1.53478	1.27049	0.539792	0.034711	0.0420545	-	2.1106	1.97046	1.9111	1.56556	1.46833	0.970468	0.662603	0.0150507	0.0202781	up	2.17379	2.18828	2.13215	1.55621	2.24485
Q1LMH7	gatA	Rmet_1770	NC_007973	Asp-tRNA Asn / Glu-tRNA Gln amidotransferase A subunit or related amidase	0.480707	0.769097	1.09548	1.17112	1.06622	0.890876	-0.260977	0.236522	0.127901	-	1.50713	0.656666	0.344256	0.692226	0.195532	1.06166	0.18621	0.636597	0.325311	-	0.00368418	0.411883	0.502061	0.903336	0.516901	1.119	-0.540535	0.0580021	0.0579882	-	0.642837	0.409089	0.839197	1.20855	0.889676	0.90664	-0.371249	0.0762717	0.0661345	-	0.632996	0.407685	0.235194	0.400957	1.08808
Q1LMH5		Rmet_1772	NC_007973	GCN5-related N-acetyltransferase	-4.19611	-1.54112	-1.85956	-2.8001	-2.72121	-3.25311	0.392543	0.60397	0.250103	-	-5.71995	-3.1022	-3.29931	-3.23584	-2.98133	-2.90731	-0.998993	0.213348	0.157263	-	-3.10582	-2.64177	-3.40552	-2.71998	-2.90271	-2.60328	-0.309046	0.234601	0.146975	-	-5.12645	-2.97484	-4.28763	-2.3944	-2.79919	-2.26556	-1.64326	0.025638	0.0296605	down	-3.77527	-3.49512	-3.86228	-3.02727	-2.81544
Q1LMH4		Rmet_1773	NC_007973	putative Glyoxalase/bleomycin resistance protein/dioxygenase
Q1LMH2		Rmet_1775	NC_007973	putative FAD/FMN-containing dehydrogenase																																									-1.51639	-2.28032	-1.09005	-2.06158	-1.79966
Q1LMH1	ampC	Rmet_1776	NC_007973	beta-lactamase/D-alanine carboxypeptidase	-0.328994	0.292152	0.834334	-1.44075	-1.09343	-0.851764	1.39448	0.00610927	0.0104627	up	0.124749	-0.687846	-0.33503	-0.78287	-0.585447	-0.855336	0.441842	0.110695	0.101346	-	-0.117929	0.282177	-0.101168	-1.20609	-1.09016	-0.984734	1.11469	0.000735617	0.00711037	up	-0.0770613	-0.345956	0.307823	-1.23008	-0.714277	-0.935956	0.921707	0.00740418	0.0126757	up	-0.903078	-1.33823	-0.771908	-1.49577	-1.57479
Q1LMH0		Rmet_1777	NC_007973	putative Na/Pi cotransporter II-related precursor	-1.54133	-1.90382	-0.407497	-1.22978	-1.7144	-1.02332	0.038285	0.931346	0.342914	-	-1.77141	-2.6372	-1.82117	-1.20727	-0.22069	-2.18438	-0.872482	0.158078	0.128394	-	-1.15273	-2.81567	-0.621624	-0.895246	-0.452152	-2.04703	-0.398531	0.583405	0.270511	-	-0.532359	-1.56038	-1.10092	-1.76252	-1.16532	-0.817498	0.183895	0.623568	0.307117	-	-0.334478	-0.606293	-0.262797	-0.991143	-1.10462
Q1LMG9		Rmet_1778	NC_007973	conserved hypothetical protein, putative Glyoxalase/bleomycin resistance protein/dioxygenase	-2.89818	-2.0142	-1.70588	-1.21624	-1.14527	-1.53315	-0.90787	0.0350872	0.0309496	down	-1.93747	-3.87554	-3.69976	-1.19579	-1.13553	-1.31037	-1.95703	0.0108072	0.0253303	down	-3.50418	-4.41122	-3.61766	-1.12644	-0.921728	-0.961977	-2.84097	5.52984e-05	0.0023162	down	-2.06882	-1.74911	-1.59858	-1.09097	-1.19914	-1.16975	-0.652217	0.0070698	0.0122758	down
Q1LMG8		Rmet_1779	NC_007973	conserved hypothetical protein																																									-4.89593	-5.04297	-4.76671	-4.43867	-5.86388
Q1LMG6	catA	Rmet_1781	NC_007973	Catechol 1,2-dioxygenase	2.11641	1.15156	1.79177	1.36261	0.815795	1.09289	0.59615	0.0885422	0.0611911	-	1.19797	0.670416	0.101542	0.662328	1.32351	1.14865	-0.388185	0.285547	0.189347	-	0.820867	0.428765	0.978303	0.629967	0.660698	1.24751	-0.103414	0.691142	0.300061	-	1.30021	0.585949	0.949717	1.31444	1.29988	0.471482	-0.0833093	0.796342	0.363848	-	0.222886	0.441315	0.21612	0.518913	0.922612
Q1LMG4	phyD	Rmet_1783	NC_007973	Phenol monooxygenase P4 protein (Phenol 2-monooxygenase P4 component)	-2.71272	-4.04008	-3.98258	-2.65049	-2.73401	-3.62279	-0.576029	0.255035	0.135413	-	-2.36069	-3.00766	-3.93166	-2.96538	-2.59129	-2.84032	-0.301006	0.487296	0.276513	-	-2.55299	-3.00671	-2.99468	-3.03013	-3.19234	-2.51365	0.0605807	0.812067	0.333624	-	-2.67896	-5.12827	-4.26225	-3.25492	-3.49625	-3.05746	-0.753619	0.269466	0.165201	-
Q1LMG3	phyC	Rmet_1784	NC_007973	Phenol monooxygenase P3 protein (Phenol 2-monooxygenase P3 component)	-2.60437	-3.17782	-3.00902	-2.04685	-2.38865	-4.05814	-0.0991936	0.861953	0.324268	-																					-3.25288	-3.98639	-3.56263	-2.61542	-3.07385	-3.88629	-0.408776	0.31653	0.187323	-	-3.66407	-3.81819	-4.8585	-3.63231	-3.19635
Q1LMG1	phyA	Rmet_1786	NC_007973	Phenol monooxygenase P1 protein (Phenol 2-monooxygenase P1 component)	-0.604829	-0.635106	-0.977317	-2.61275	-1.7136	-2.18125	1.43012	0.00175466	0.00521522	up	-2.02687	-0.290974	-0.633811	-1.55458	-1.38651	-1.30173	0.430386	0.386729	0.233657	-	0.0452476	-5.65434	-1.85457	-2.34082	-1.4367	-1.80747	-0.626223	0.673584	0.29624	-	-0.397852	-2.46639	-0.290911	-1.26884	-2.87136	-2.9513	1.31211	0.134804	0.0998811	-	-1.53401	-4.4007	-2.82242	-1.19367	-3.93239
[truncated: 1,863 more rows]
[truncated: 55 more columns]
